# Supplementary material for: Dichloridobis[4,4,5,5-tetra­methyl-2-(5-methyl-1H-imidazol-4-yl-κN 3)-2-imidazoline-1-oxyl 3-oxide-κO]copper(II)
Source: Acta Crystallogr Sect E Struct Rep Online. 2011 Oct 8;67(Pt 11):m1504. doi: 10.1107/S1600536811040475 (PMC3246935; doi:10.1107/S1600536811040475)
Supplement: Supplementary file 1 [file e-67-m1504-sup1.cif]

##############################################################################
#                                                                            #
# This CIF contains the data in a paper accepted for publication in          #
# Acta Crystallographica Section E. It conforms to the requirements of       #
# Notes for Authors for Acta Crystallographica Section E, and has been       #
# peer reviewed under the auspices of the IUCr Commission on Journals.       #
#                                                                            #
# Full details of the Crystallographic Information File format               #
# are given in the paper "The Crystallographic Information File (CIF):       #
# a New Standard Archive File for Crystallography" by S. R. Hall, F. H.      #
# Allen and I. D. Brown [Acta Cryst. (1991), A47, 655-685].                  #
#                                                                            #
# The current version of the core CIF dictionary is obtainable from          #
# ftp://ftp.iucr.org/pub/cif_core.dic.                                       #
#                                                                            #
# Software is freely available for graphical display of the structure(s)     #
# in this CIF. For information consult the CIF software page                 #
# http://www.iucr.org/resources/cif/software.                                #
#                                                                            #
# This file may be used for bona fide research purposes within the           #
# scientific community so long as proper attribution is given to the journal # 
# article from which it was obtained.                                        #
#                                                                            #
##############################################################################
data_I
_audit_creation_method     SHELXL-97
_chemical_name_systematic
;
Dichloridobis[4,4,5,5-tetramethyl-2-(5-methyl-1<i>H</i>-imidazol-4-yl-
\k<i>N</i>^3^)-2-imidazoline-1-oxyl 3-oxide-\k<i>O</i>]copper(II)
;
_chemical_name_common     ?
_chemical_formula_moiety     'C22 H34 Cl2 Cu N8 O4'
_chemical_formula_sum     'C22 H34 Cl2 Cu N8 O4'
_chemical_formula_iupac     '[Cu Cl2 (C11 H17 N4 O2)2]'
_chemical_formula_weight     609.01
_chemical_melting_point     ?
_symmetry_cell_setting     monoclinic
_symmetry_space_group_name_H-M     'P 21/c'
_symmetry_space_group_name_Hall     '-P 2ybc'
loop_
    _symmetry_equiv_pos_as_xyz
    'x, y, z'
    '-x, y+1/2, -z+1/2'
    '-x, -y, -z'
    'x, -y-1/2, z-1/2'
_cell_length_a     7.9966(10)
_cell_length_b     14.1981(18)
_cell_length_c     12.9266(17)
_cell_angle_alpha     90.00
_cell_angle_beta     94.169(3)
_cell_angle_gamma     90.00
_cell_volume     1463.8(3)
_cell_formula_units_Z     2
_cell_measurement_reflns_used     5379
_cell_measurement_theta_min     2.56
_cell_measurement_theta_max     28.00
_cell_measurement_temperature     295(2)
_exptl_crystal_description     block
_exptl_crystal_colour     'deep purple'
_exptl_crystal_size_max     0.43
_exptl_crystal_size_mid     0.27
_exptl_crystal_size_min     0.17
_exptl_crystal_density_diffrn     1.382
_exptl_crystal_density_meas     ?
_exptl_crystal_density_method     'not measured'
_exptl_crystal_F_000     634
_exptl_absorpt_coefficient_mu     0.970
_exptl_absorpt_correction_type     multi-scan
_exptl_absorpt_process_details     '(SADABS; Bruker, 2002)'
_exptl_absorpt_correction_T_min     0.6817
_exptl_absorpt_correction_T_max     0.8548
_exptl_special_details     ?
_diffrn_ambient_temperature     295(2)
_diffrn_radiation_type     MoK\a
_diffrn_radiation_wavelength     0.71073
_diffrn_radiation_source     'fine-focus sealed tube'
_diffrn_radiation_monochromator     graphite
_diffrn_measurement_device_type     'Bruker SMART APEXII CCD area-detector'
_diffrn_measurement_method     '\f and \w'
_diffrn_detector_area_resol_mean     ?
_diffrn_reflns_number     12447
_diffrn_reflns_av_R_equivalents     0.0273
_diffrn_reflns_av_sigmaI/netI     0.0277
_diffrn_reflns_theta_min     2.55
_diffrn_reflns_theta_max     27.50
_diffrn_reflns_theta_full     27.50
_diffrn_measured_fraction_theta_max     1.000
_diffrn_measured_fraction_theta_full     1.000
_diffrn_reflns_limit_h_min     -10
_diffrn_reflns_limit_h_max     10
_diffrn_reflns_limit_k_min     -18
_diffrn_reflns_limit_k_max     18
_diffrn_reflns_limit_l_min     -16
_diffrn_reflns_limit_l_max     16
_diffrn_standards_number     0
_diffrn_standards_interval_count     0
_diffrn_standards_interval_time     0
_diffrn_standards_decay_%     0
_refine_special_details     ?
_reflns_number_total     3359
_reflns_number_gt     2607
_reflns_threshold_expression     I>2sigma(I)
_refine_ls_structure_factor_coef     Fsqd
_refine_ls_matrix_type     full
_refine_ls_R_factor_all     0.0738
_refine_ls_R_factor_gt     0.0595
_refine_ls_wR_factor_gt     0.1845
_refine_ls_wR_factor_ref     0.2023
_refine_ls_goodness_of_fit_ref     1.055
_refine_ls_restrained_S_all     1.055
_refine_ls_number_reflns     3359
_refine_ls_number_parameters     138
_refine_ls_number_restraints     63
_refine_ls_hydrogen_treatment     constr
_refine_ls_weighting_scheme     calc
_refine_ls_weighting_details
         'calc w=1/[\s^2^(Fo^2^)+(0.1160P)^2^+1.4099P] where P=(Fo^2^+2Fc^2^)/3'
_atom_sites_solution_hydrogens     geom
_atom_sites_solution_primary     direct
_atom_sites_solution_secondary     difmap
_refine_ls_shift/su_max     0.000
_refine_ls_shift/su_mean     0.000
_refine_diff_density_max     1.089
_refine_diff_density_min     -1.068
_refine_ls_extinction_method     none
_refine_ls_extinction_coef     ?
_refine_ls_abs_structure_details     ?
_refine_ls_abs_structure_Flack     ?
loop_
    _atom_type_symbol
    _atom_type_description
    _atom_type_scat_dispersion_real
    _atom_type_scat_dispersion_imag
    _atom_type_scat_source
    'C' 'C' 0.0033 0.0016
                         'International Tables Vol C Tables 4.2.6.8 and 6.1.1.4'
    'H' 'H' 0.0000 0.0000
                         'International Tables Vol C Tables 4.2.6.8 and 6.1.1.4'
    'N' 'N' 0.0061 0.0033
                         'International Tables Vol C Tables 4.2.6.8 and 6.1.1.4'
    'O' 'O' 0.0106 0.0060
                         'International Tables Vol C Tables 4.2.6.8 and 6.1.1.4'
    'Cl' 'Cl' 0.1484 0.1585
                         'International Tables Vol C Tables 4.2.6.8 and 6.1.1.4'
    'Cu' 'Cu' 0.3201 1.2651
                         'International Tables Vol C Tables 4.2.6.8 and 6.1.1.4'
_computing_data_collection     'SMART (Bruker, 2002)'
_computing_cell_refinement     'SAINT (Bruker, 2002)'
_computing_data_reduction     'SAINT (Bruker, 2002)'
_computing_structure_solution     'SHELXS97 (Sheldrick, 2008)'
_computing_structure_refinement     'SHELXL97 (Sheldrick, 2008)'
_computing_molecular_graphics     'SHELXTL (Sheldrick, 2008)'
_computing_publication_material     'publCIF (Westrip, 2010)'
loop_
    _atom_site_type_symbol
    _atom_site_label
    _atom_site_fract_x
    _atom_site_fract_y
    _atom_site_fract_z
    _atom_site_U_iso_or_equiv
    _atom_site_adp_type
    _atom_site_calc_flag
    _atom_site_refinement_flags
    _atom_site_occupancy
    _atom_site_symmetry_multiplicity
    _atom_site_disorder_assembly
    _atom_site_disorder_group
    C C5 0.0161(3) 0.2896(2) 0.4252(2) 0.0550(10) Uani d PGD 0.737(5) 1 A 1
    C C6 0.1823(3) 0.3180(2) 0.3766(3) 0.0604(15) Uani d PGD 0.737(5) 1 A 1
    C C7 -0.1329(4) 0.2749(4) 0.3473(4) 0.093(3) Uani d PGD 0.737(5) 1 A 1
    H H7A -0.1087 0.2248 0.3008 0.140 Uiso calc PR 0.737(5) 1 A 1
    H H7B -0.1545 0.3318 0.3085 0.140 Uiso calc PR 0.737(5) 1 A 1
    H H7C -0.2297 0.2587 0.3834 0.140 Uiso calc PR 0.737(5) 1 A 1
    C C8 -0.0353(6) 0.3521(3) 0.5121(3) 0.086(2) Uani d PGD 0.737(5) 1 A 1
    H H8A -0.1245 0.3225 0.5460 0.130 Uiso calc PR 0.737(5) 1 A 1
    H H8B -0.0730 0.4117 0.4843 0.130 Uiso calc PR 0.737(5) 1 A 1
    H H8C 0.0589 0.3617 0.5614 0.130 Uiso calc PR 0.737(5) 1 A 1
    C C9 0.1879(7) 0.2920(4) 0.2629(3) 0.107(3) Uani d PGD 0.737(5) 1 A 1
    H H9A 0.3007 0.2977 0.2430 0.161 Uiso calc PR 0.737(5) 1 A 1
    H H9B 0.1160 0.3335 0.2214 0.161 Uiso calc PR 0.737(5) 1 A 1
    H H9C 0.1503 0.2282 0.2526 0.161 Uiso calc PR 0.737(5) 1 A 1
    C C10 0.2323(6) 0.4199(3) 0.3906(5) 0.108(3) Uani d PGD 0.737(5) 1 A 1
    H H10A 0.2538 0.4333 0.4632 0.162 Uiso calc PR 0.737(5) 1 A 1
    H H10B 0.1431 0.4596 0.3622 0.162 Uiso calc PR 0.737(5) 1 A 1
    H H10C 0.3317 0.4319 0.3553 0.162 Uiso calc PR 0.737(5) 1 A 1
    C C5' 0.02011(18) 0.28092(9) 0.40266(12) 0.0550(10) Uani d PGD 0.263(5) 1 A
                                                                               2
    C C6' 0.1900(2) 0.33754(9) 0.41609(13) 0.0604(15) Uani d PGD 0.263(5) 1 A 2
    C C7' -0.02440(19) 0.24924(10) 0.29180(12) 0.093(3) Uani d PGD 0.263(5) 1 A
                                                                               2
    H H7'1 -0.0396 0.1822 0.2903 0.140 Uiso calc PR 0.263(5) 1 A 2
    H H7'2 0.0646 0.2660 0.2493 0.140 Uiso calc PR 0.263(5) 1 A 2
    H H7'3 -0.1263 0.2795 0.2657 0.140 Uiso calc PR 0.263(5) 1 A 2
    C C8' -0.1284(2) 0.33251(12) 0.44123(15) 0.086(2) Uani d PGD 0.263(5) 1 A 2
    H H8'1 -0.2221 0.2903 0.4420 0.130 Uiso calc PR 0.263(5) 1 A 2
    H H8'2 -0.1574 0.3846 0.3960 0.130 Uiso calc PR 0.263(5) 1 A 2
    H H8'3 -0.1002 0.3555 0.5101 0.130 Uiso calc PR 0.263(5) 1 A 2
    C C9' 0.2417(3) 0.38454(12) 0.31841(15) 0.107(3) Uani d PGD 0.263(5) 1 A 2
    H H9'1 0.3429 0.4198 0.3339 0.161 Uiso calc PR 0.263(5) 1 A 2
    H H9'2 0.1543 0.4262 0.2919 0.161 Uiso calc PR 0.263(5) 1 A 2
    H H9'3 0.2610 0.3374 0.2674 0.161 Uiso calc PR 0.263(5) 1 A 2
    C C10' 0.2082(2) 0.40044(10) 0.51042(16) 0.108(3) Uani d PGD 0.263(5) 1 A 2
    H H10D 0.2993 0.3784 0.5566 0.162 Uiso calc PR 0.263(5) 1 A 2
    H H10E 0.1063 0.3991 0.5453 0.162 Uiso calc PR 0.263(5) 1 A 2
    H H10F 0.2305 0.4638 0.4893 0.162 Uiso calc PR 0.263(5) 1 A 2
    Cu Cu1 0.00000(14) 0.00000(9) 0.50000(9) 0.0509(3) Uani d SG 1 2 . .
    Cl Cl1 0.13233(14) 0.02450(8) 0.29756(8) 0.0751(4) Uani d G 1 1 . .
    O O1 -0.04541(13) 0.13931(9) 0.50405(9) 0.0500(6) Uani d G 1 1 A .
    O O2 0.46321(17) 0.25885(10) 0.42078(12) 0.0957(12) Uani d G 1 1 A .
    C C1 0.31257(11) 0.10914(7) 0.54255(7) 0.0410(7) Uani d G 1 1 . .
    C C2 0.46835(14) 0.10640(9) 0.59493(10) 0.0482(8) Uani d G 1 1 . .
    C C3 0.34150(18) -0.02968(9) 0.60589(10) 0.0512(8) Uani d G 1 1 . .
    H H3 0.3225 -0.0923 0.6225 0.061 Uiso calc R 1 1 . .
    C C4 0.23128(11) 0.18575(6) 0.48583(8) 0.0423(7) Uani d GD 1 1 A .
    C C11 0.60017(17) 0.17812(12) 0.62182(14) 0.0716(12) Uani d G 1 1 . .
    H H11A 0.5963 0.1960 0.6932 0.107 Uiso calc R 1 1 . .
    H H11B 0.5809 0.2325 0.5785 0.107 Uiso calc R 1 1 . .
    H H11C 0.7084 0.1521 0.6110 0.107 Uiso calc R 1 1 . .
    N N1 0.23258(13) 0.02450(7) 0.55218(8) 0.0426(6) Uani d G 1 1 . .
    N N2 0.48285(17) 0.01743(10) 0.63320(11) 0.0541(8) Uani d G 1 1 . .
    H H2 0.5686 -0.0049 0.6690 0.065 Uiso calc R 1 1 . .
    N N3 0.06688(12) 0.19728(7) 0.47178(9) 0.0416(6) Uani d GD 1 1 . .
    N N4 0.30710(15) 0.25572(8) 0.43551(10) 0.0597(8) Uani d GD 1 1 . .
loop_
    _atom_site_aniso_label
    _atom_site_aniso_U_11
    _atom_site_aniso_U_22
    _atom_site_aniso_U_33
    _atom_site_aniso_U_12
    _atom_site_aniso_U_13
    _atom_site_aniso_U_23
    C5 0.0462(19) 0.047(2) 0.071(3) 0.0043(16) 0.0012(18) 0.016(2)
    C6 0.054(2) 0.061(3) 0.068(4) 0.004(2) 0.018(2) 0.021(3)
    C7 0.064(4) 0.103(5) 0.109(5) -0.009(4) -0.024(3) 0.058(5)
    C8 0.098(5) 0.047(3) 0.120(6) 0.018(3) 0.044(4) 0.005(3)
    C9 0.105(6) 0.152(8) 0.069(4) 0.021(6) 0.026(4) 0.039(5)
    C10 0.078(4) 0.055(4) 0.192(10) -0.011(3) 0.017(5) 0.020(5)
    C5' 0.0462(19) 0.047(2) 0.071(3) 0.0043(16) 0.0012(18) 0.016(2)
    C6' 0.054(2) 0.061(3) 0.068(4) 0.004(2) 0.018(2) 0.021(3)
    C7' 0.064(4) 0.103(5) 0.109(5) -0.009(4) -0.024(3) 0.058(5)
    C8' 0.098(5) 0.047(3) 0.120(6) 0.018(3) 0.044(4) 0.005(3)
    C9' 0.105(6) 0.152(8) 0.069(4) 0.021(6) 0.026(4) 0.039(5)
    C10' 0.078(4) 0.055(4) 0.192(10) -0.011(3) 0.017(5) 0.020(5)
    Cu1 0.0331(3) 0.0363(3) 0.0801(5) 0.0035(2) -0.0172(3) -0.0026(3)
    Cl1 0.0686(7) 0.0770(7) 0.0762(7) 0.0088(6) -0.0188(5) -0.0067(6)
    O1 0.0322(10) 0.0401(13) 0.0783(17) 0.0028(9) 0.0084(10) 0.0069(11)
    O2 0.0425(16) 0.109(3) 0.139(3) -0.0008(17) 0.0273(18) 0.035(2)
    C1 0.0298(13) 0.0457(17) 0.0472(16) 0.0054(12) 0.0004(11) -0.0064(13)
    C2 0.0319(14) 0.056(2) 0.0561(19) 0.0057(14) 0.0002(13) -0.0122(15)
    C3 0.0409(18) 0.0487(18) 0.062(2) 0.0061(15) -0.0105(15) -0.0021(16)
    C4 0.0337(14) 0.0451(17) 0.0485(17) 0.0016(12) 0.0051(12) -0.0008(13)
    C11 0.0376(18) 0.077(3) 0.099(3) -0.0072(19) -0.0075(19) -0.019(2)
    N1 0.0354(14) 0.0420(13) 0.0493(15) 0.0050(11) -0.0047(11) -0.0029(11)
    N2 0.0406(15) 0.0618(19) 0.0573(17) 0.0129(13) -0.0132(13) -0.0074(14)
    N3 0.0324(12) 0.0394(14) 0.0533(15) 0.0035(10) 0.0057(11) 0.0036(11)
    N4 0.0390(15) 0.066(2) 0.076(2) -0.0025(14) 0.0132(14) 0.0146(17)
_geom_special_details     ?
loop_
    _geom_bond_atom_site_label_1
    _geom_bond_atom_site_label_2
    _geom_bond_site_symmetry_2
    _geom_bond_distance
    _geom_bond_publ_flag
    C5 N3 . 1.487(3) ?
    C5 C8 . 1.5121 ?
    C5 C7 . 1.5170 ?
    C5 C6 . 1.5639 ?
    C6 N4 . 1.499(3) ?
    C6 C10 . 1.5086 ?
    C6 C9 . 1.5189 ?
    C7 H7A . 0.9600 ?
    C7 H7B . 0.9600 ?
    C7 H7C . 0.9600 ?
    C8 H8A . 0.9600 ?
    C8 H8B . 0.9600 ?
    C8 H8C . 0.9600 ?
    C9 H9A . 0.9600 ?
    C9 H9B . 0.9600 ?
    C9 H9C . 0.9600 ?
    C10 H10A . 0.9600 ?
    C10 H10B . 0.9600 ?
    C10 H10C . 0.9600 ?
    C5' C8' . 1.5106 ?
    C5' N3 . 1.5165 ?
    C5' C7' . 1.5193 ?
    C5' C6' . 1.5773 ?
    C6' N4 . 1.5016 ?
    C6' C10' . 1.5099 ?
    C6' C9' . 1.5121 ?
    C7' H7'1 . 0.9600 ?
    C7' H7'2 . 0.9600 ?
    C7' H7'3 . 0.9600 ?
    C8' H8'1 . 0.9600 ?
    C8' H8'2 . 0.9600 ?
    C8' H8'3 . 0.9600 ?
    C9' H9'1 . 0.9600 ?
    C9' H9'2 . 0.9600 ?
    C9' H9'3 . 0.9600 ?
    C10' H10D . 0.9600 ?
    C10' H10E . 0.9600 ?
    C10' H10F . 0.9600 ?
    Cu1 N1 . 1.9628 ?
    Cu1 N1 3_556 1.963(3) ?
    Cu1 O1 . 2.0123 ?
    Cu1 O1 3_556 2.012(3) ?
    Cu1 Cl1 . 2.9140 ?
    O1 N3 . 1.3086 ?
    O2 N4 . 1.2772 ?
    C1 N1 . 1.3713 ?
    C1 C2 . 1.3745 ?
    C1 C4 . 1.4401 ?
    C2 N2 . 1.3584 ?
    C2 C11 . 1.4885 ?
    C3 N1 . 1.3208 ?
    C3 N2 . 1.3385 ?
    C3 H3 . 0.9300 ?
    C4 N3 . 1.3241 ?
    C4 N4 . 1.3547 ?
    C11 H11A . 0.9600 ?
    C11 H11B . 0.9600 ?
    C11 H11C . 0.9600 ?
    N2 H2 . 0.8600 ?
loop_
    _geom_angle_atom_site_label_1
    _geom_angle_atom_site_label_2
    _geom_angle_atom_site_label_3
    _geom_angle_site_symmetry_1
    _geom_angle_site_symmetry_3
    _geom_angle
    _geom_angle_publ_flag
    N3 C5 C8 . . 107.3(2) ?
    N3 C5 C7 . . 109.0(2) ?
    C8 C5 C7 . . 109.3 ?
    N3 C5 C6 . . 100.09(17) ?
    C8 C5 C6 . . 115.6 ?
    C7 C5 C6 . . 114.7 ?
    N4 C6 C10 . . 110.1(2) ?
    N4 C6 C9 . . 106.4(2) ?
    C10 C6 C9 . . 108.9 ?
    N4 C6 C5 . . 101.38(18) ?
    C10 C6 C5 . . 115.1 ?
    C9 C6 C5 . . 114.3 ?
    C8' C5' N3 . . 110.6 ?
    C8' C5' C7' . . 108.6 ?
    N3 C5' C7' . . 110.8 ?
    C8' C5' C6' . . 114.1 ?
    N3 C5' C6' . . 99.2 ?
    C7' C5' C6' . . 113.3 ?
    N4 C6' C10' . . 107.5 ?
    N4 C6' C9' . . 106.0 ?
    C10' C6' C9' . . 113.4 ?
    N4 C6' C5' . . 98.4 ?
    C10' C6' C5' . . 115.0 ?
    C9' C6' C5' . . 114.8 ?
    C5' C7' H7'1 . . 109.5 ?
    C5' C7' H7'2 . . 109.5 ?
    H7'1 C7' H7'2 . . 109.5 ?
    C5' C7' H7'3 . . 109.5 ?
    H7'1 C7' H7'3 . . 109.5 ?
    H7'2 C7' H7'3 . . 109.5 ?
    C5' C8' H8'1 . . 109.5 ?
    C5' C8' H8'2 . . 109.5 ?
    H8'1 C8' H8'2 . . 109.5 ?
    C5' C8' H8'3 . . 109.5 ?
    H8'1 C8' H8'3 . . 109.5 ?
    H8'2 C8' H8'3 . . 109.5 ?
    C6' C9' H9'1 . . 109.5 ?
    C6' C9' H9'2 . . 109.5 ?
    H9'1 C9' H9'2 . . 109.5 ?
    C6' C9' H9'3 . . 109.5 ?
    H9'1 C9' H9'3 . . 109.5 ?
    H9'2 C9' H9'3 . . 109.5 ?
    C6' C10' H10D . . 109.5 ?
    C6' C10' H10E . . 109.5 ?
    H10D C10' H10E . . 109.5 ?
    C6' C10' H10F . . 109.5 ?
    H10D C10' H10F . . 109.5 ?
    H10E C10' H10F . . 109.5 ?
    N1 Cu1 N1 . 3_556 180.00(11) ?
    N1 Cu1 O1 . . 89.1 ?
    N1 Cu1 O1 3_556 . 90.85(11) ?
    N1 Cu1 O1 . 3_556 90.85(9) ?
    N1 Cu1 O1 3_556 3_556 89.15(9) ?
    O1 Cu1 O1 . 3_556 180.00(13) ?
    N1 Cu1 Cl1 . . 83.7 ?
    N1 Cu1 Cl1 3_556 . 96.28(10) ?
    O1 Cu1 Cl1 . . 89.1 ?
    O1 Cu1 Cl1 3_556 . 90.91(10) ?
    N3 O1 Cu1 . . 118.7 ?
    N1 C1 C2 . . 110.0 ?
    N1 C1 C4 . . 120.8 ?
    C2 C1 C4 . . 129.2 ?
    N2 C2 C1 . . 104.8 ?
    N2 C2 C11 . . 120.7 ?
    C1 C2 C11 . . 134.2 ?
    N1 C3 N2 . . 111.1 ?
    N1 C3 H3 . . 124.5 ?
    N2 C3 H3 . . 124.5 ?
    N3 C4 N4 . . 108.5 ?
    N3 C4 C1 . . 124.8 ?
    N4 C4 C1 . . 126.7 ?
    C2 C11 H11A . . 109.5 ?
    C2 C11 H11B . . 109.5 ?
    H11A C11 H11B . . 109.5 ?
    C2 C11 H11C . . 109.5 ?
    H11A C11 H11C . . 109.5 ?
    H11B C11 H11C . . 109.5 ?
    C3 N1 C1 . . 105.3 ?
    C3 N1 Cu1 . . 130.5 ?
    C1 N1 Cu1 . . 124.1 ?
    C3 N2 C2 . . 108.7 ?
    C3 N2 H2 . . 125.7 ?
    C2 N2 H2 . . 125.7 ?
    O1 N3 C4 . . 125.2 ?
    O1 N3 C5 . . 120.67(12) ?
    C4 N3 C5 . . 113.83(12) ?
    O1 N3 C5' . . 122.3 ?
    C4 N3 C5' . . 112.2 ?
    O2 N4 C4 . . 125.0 ?
    O2 N4 C6 . . 121.70(12) ?
    C4 N4 C6 . . 111.83(12) ?
    O2 N4 C6' . . 123.5 ?
    C4 N4 C6' . . 110.6 ?
loop_
    _geom_torsion_atom_site_label_1
    _geom_torsion_atom_site_label_2
    _geom_torsion_atom_site_label_3
    _geom_torsion_atom_site_label_4
    _geom_torsion_site_symmetry_1
    _geom_torsion_site_symmetry_2
    _geom_torsion_site_symmetry_3
    _geom_torsion_site_symmetry_4
    _geom_torsion
    _geom_torsion_publ_flag
    N3 C5 C6 N4 . . . . -19.0(2) ?
    C8 C5 C6 N4 . . . . 95.9(3) ?
    C7 C5 C6 N4 . . . . -135.5(3) ?
    N3 C5 C6 C10 . . . . -137.8(2) ?
    C8 C5 C6 C10 . . . . -23.0 ?
    C7 C5 C6 C10 . . . . 105.7 ?
    N3 C5 C6 C9 . . . . 95.0(2) ?
    C8 C5 C6 C9 . . . . -150.1 ?
    C7 C5 C6 C9 . . . . -21.4 ?
    C8' C5' C6' N4 . . . . 146.8 ?
    N3 C5' C6' N4 . . . . 29.3 ?
    C7' C5' C6' N4 . . . . -88.2 ?
    C8' C5' C6' C10' . . . . 33.0 ?
    N3 C5' C6' C10' . . . . -84.5 ?
    C7' C5' C6' C10' . . . . 158.0 ?
    C8' C5' C6' C9' . . . . -101.1 ?
    N3 C5' C6' C9' . . . . 141.3 ?
    C7' C5' C6' C9' . . . . 23.8 ?
    N1 Cu1 O1 N3 . . . . 42.2 ?
    N1 Cu1 O1 N3 3_556 . . . -137.83(10) ?
    Cl1 Cu1 O1 N3 . . . . -41.6 ?
    N1 C1 C2 N2 . . . . 2.1 ?
    C4 C1 C2 N2 . . . . -179.4 ?
    N1 C1 C2 C11 . . . . -171.6 ?
    C4 C1 C2 C11 . . . . 6.9 ?
    N1 C1 C4 N3 . . . . 25.7 ?
    C2 C1 C4 N3 . . . . -152.7 ?
    N1 C1 C4 N4 . . . . -152.0 ?
    C2 C1 C4 N4 . . . . 29.5 ?
    N2 C3 N1 C1 . . . . 2.0 ?
    N2 C3 N1 Cu1 . . . . -174.8 ?
    C2 C1 N1 C3 . . . . -2.5 ?
    C4 C1 N1 C3 . . . . 178.8 ?
    C2 C1 N1 Cu1 . . . . 174.6 ?
    C4 C1 N1 Cu1 . . . . -4.1 ?
    O1 Cu1 N1 C3 . . . . 153.7 ?
    O1 Cu1 N1 C3 3_556 . . . -26.25(10) ?
    Cl1 Cu1 N1 C3 . . . . -117.1 ?
    O1 Cu1 N1 C1 . . . . -22.6 ?
    O1 Cu1 N1 C1 3_556 . . . 157.41(10) ?
    Cl1 Cu1 N1 C1 . . . . 66.6 ?
    N1 C3 N2 C2 . . . . -0.8 ?
    C1 C2 N2 C3 . . . . -0.8 ?
    C11 C2 N2 C3 . . . . 174.0 ?
    Cu1 O1 N3 C4 . . . . -36.8 ?
    Cu1 O1 N3 C5 . . . . 150.33(17) ?
    Cu1 O1 N3 C5' . . . . 136.2 ?
    N4 C4 N3 O1 . . . . 175.5 ?
    C1 C4 N3 O1 . . . . -2.6 ?
    N4 C4 N3 C5 . . . . -11.16(16) ?
    C1 C4 N3 C5 . . . . 170.75(16) ?
    N4 C4 N3 C5' . . . . 2.0 ?
    C1 C4 N3 C5' . . . . -176.1 ?
    C8 C5 N3 O1 . . . . 72.32(16) ?
    C7 C5 N3 O1 . . . . -45.98(16) ?
    C6 C5 N3 O1 . . . . -166.68(13) ?
    C8 C5 N3 C4 . . . . -101.31(18) ?
    C7 C5 N3 C4 . . . . 140.39(17) ?
    C6 C5 N3 C4 . . . . 19.68(19) ?
    C8 C5 N3 C5' . . . . 173.9(6) ?
    C7 C5 N3 C5' . . . . 55.6(5) ?
    C6 C5 N3 C5' . . . . -65.2(5) ?
    C8' C5' N3 O1 . . . . 44.7 ?
    C7' C5' N3 O1 . . . . -75.8 ?
    C6' C5' N3 O1 . . . . 164.9 ?
    C8' C5' N3 C4 . . . . -141.5 ?
    C7' C5' N3 C4 . . . . 98.0 ?
    C6' C5' N3 C4 . . . . -21.3 ?
    C8' C5' N3 C5 . . . . -41.2(6) ?
    C7' C5' N3 C5 . . . . -161.7(6) ?
    C6' C5' N3 C5 . . . . 79.0(6) ?
    N3 C4 N4 O2 . . . . -169.8 ?
    C1 C4 N4 O2 . . . . 8.3 ?
    N3 C4 N4 C6 . . . . -3.46(17) ?
    C1 C4 N4 C6 . . . . 174.59(17) ?
    N3 C4 N4 C6' . . . . 20.5 ?
    C1 C4 N4 C6' . . . . -161.5 ?
    C10 C6 N4 O2 . . . . -55.76(15) ?
    C9 C6 N4 O2 . . . . 62.09(14) ?
    C5 C6 N4 O2 . . . . -178.12(12) ?
    C10 C6 N4 C4 . . . . 137.42(16) ?
    C9 C6 N4 C4 . . . . -104.73(17) ?
    C5 C6 N4 C4 . . . . 15.1(2) ?
    C10 C6 N4 C6' . . . . 46.1(3) ?
    C9 C6 N4 C6' . . . . 163.9(3) ?
    C5 C6 N4 C6' . . . . -76.3(3) ?
    C10' C6' N4 O2 . . . . -82.5 ?
    C9' C6' N4 O2 . . . . 39.1 ?
    C5' C6' N4 O2 . . . . 157.9 ?
    C10' C6' N4 C4 . . . . 87.5 ?
    C9' C6' N4 C4 . . . . -151.0 ?
    C5' C6' N4 C4 . . . . -32.1 ?
    C10' C6' N4 C6 . . . . -175.1(3) ?
    C9' C6' N4 C6 . . . . -53.5(3) ?
    C5' C6' N4 C6 . . . . 65.3(3) ?
data_global
_journal_date_recd_electronic     2011-09-16
_journal_date_accepted     2011-10-01
_journal_name_full     'Acta Crystallographica, Section E'
_journal_year     2011
_journal_volume     67
_journal_issue     11
_journal_page_first     m1504
_journal_page_last     m1504
_journal_paper_category     QM
_journal_coeditor_code     BH2382
_publ_contact_author_name     'Zhi Yong Gao'
_publ_contact_author_address
;
College of Chemistry and Environmental Science
Henan Normal University
Xinxiang
453002
People's Republic of China
;
_publ_contact_author_email     gaozhy201@sohu.com
_publ_contact_author_fax     '86 373 3326336'
_publ_contact_author_phone     '86 373 3326209'
_publ_section_title
;\
Dichloridobis[4,4,5,5-tetramethyl-2-(5-methyl-1<i>H</i>-imidazol-4-yl-\
\k<i>N</i>^3^)-2-imidazoline-1-oxyl 3-oxide-\k<i>O</i>]copper(II)
;
loop_
    _publ_author_name
    _publ_author_footnote
    _publ_author_address
    "Gao, Zhi Yong" .
;
College of Chemistry and Environmental Science
Henan Normal University
Xinxiang 453002
People's Republic of China
;
    "Zhang, Wen Bei" .
;
College of Chemistry and Environmental Science
Henan Normal University
Xinxiang 453002
People's Republic of China
;
