# Supplementary material for: Dichloridobis[4,4,5,5-tetra­methyl-2-(5-methyl-1H-imidazol-4-yl-κN 3)-2-imidazoline-1-oxyl 3-oxide-κO]copper(II)
Source: Acta Crystallogr Sect E Struct Rep Online. 2011 Oct 8;67(Pt 11):m1504. doi: 10.1107/S1600536811040475 (PMC3246935; doi:10.1107/S1600536811040475)
Supplement: Supplementary file 2 [file e-67-m1504-Isup2.hkl]

# 
# h,k,l, Fc-squared, Fo-squared, sigma(Fo-squared) and status flag 
# 
data_I
_shelx_title ' A in P2(1)/c' 
_shelx_refln_list_code          4 
_shelx_F_calc_maximum      176.84 
_exptl_crystal_F_000       634.00 
_reflns_d_resolution_high  0.7697 
 
loop_ 
 _symmetry_equiv_pos_as_xyz 
 'x, y, z' 
 '-x, y+1/2, -z+1/2' 
 '-x, -y, -z' 
 'x, -y-1/2, z-1/2' 
 
_cell_length_a     7.9966 
_cell_length_b    14.1981 
_cell_length_c    12.9266 
_cell_angle_alpha  90.000 
_cell_angle_beta   94.169 
_cell_angle_gamma  90.000 
 
_shelx_F_squared_multiplier     1.000 
 
loop_ 
 _refln_index_h 
 _refln_index_k 
 _refln_index_l 
 _refln_F_squared_calc 
 _refln_F_squared_meas 
 _refln_F_squared_sigma 
 _refln_observed_status 
   1   0   0    13448.71    12940.37    422.07 o 
   2   0   0     3379.18     3530.69     86.07 o 
   3   0   0       80.54      263.61      8.07 o 
   4   0   0     3292.99     4008.95     84.40 o 
   5   0   0      195.13      246.85     15.20 o 
   6   0   0     1339.86     1347.71     29.76 o 
   7   0   0      248.43      293.65     13.65 o 
   8   0   0      208.38      251.67     12.60 o 
   9   0   0      230.97      209.00     11.86 o 
  10   0   0       20.40        9.91      5.50 o 
   1   1   0     7839.95     9302.21    240.24 o 
   2   1   0       10.67        4.17      0.58 o 
   3   1   0     1390.26     1549.44     23.39 o 
   4   1   0      163.94      158.29      3.24 o 
   5   1   0      291.15      327.28      5.85 o 
   6   1   0      209.45      172.02      3.93 o 
   7   1   0      246.68      266.69      6.44 o 
   8   1   0      180.03      159.87      5.65 o 
   9   1   0        1.18       -4.30      2.87 o 
  10   1   0        2.74        5.66      6.01 o 
   0   2   0      163.46      394.92     11.71 o 
   1   2   0      651.39      435.74      7.55 o 
   2   2   0      183.11      137.23      3.77 o 
   3   2   0       33.28       73.57      4.32 o 
   4   2   0      248.07      420.97      7.02 o 
   5   2   0      186.26      280.73      5.22 o 
   6   2   0      863.91     1019.33     16.23 o 
   7   2   0      289.79      304.74      7.08 o 
   8   2   0      845.77      876.45     19.47 o 
   9   2   0      250.98      234.45      9.01 o 
  10   2   0       25.30       19.44      4.34 o 
   1   3   0      516.60      911.90     15.48 o 
   2   3   0      427.04      224.51     10.61 o 
   3   3   0      191.96      238.07      4.19 o 
   4   3   0      657.51      754.74     11.92 o 
   5   3   0      204.43      192.33      3.97 o 
   6   3   0      121.45      109.91      3.73 o 
   7   3   0      157.35      144.87      4.84 o 
   8   3   0        0.19       -3.24      2.16 o 
   9   3   0       10.12        7.98      3.55 o 
  10   3   0        4.33        3.77      5.68 o 
   0   4   0    16005.93    14266.01    388.66 o 
   1   4   0     1074.35     1296.05     21.99 o 
   2   4   0     1626.48     1534.63     22.99 o 
   3   4   0        9.91       11.08      1.70 o 
   4   4   0      352.96      531.25      8.69 o 
   5   4   0      112.56      165.61      3.61 o 
   6   4   0      929.62      953.67     16.41 o 
   7   4   0      584.15      617.34     11.44 o 
   8   4   0      595.13      616.26     14.46 o 
   9   4   0      284.58      271.24     14.36 o 
  10   4   0       53.29       51.50      7.78 o 
   1   5   0     2059.67     2390.39     40.07 o 
   2   5   0      466.98      489.94      8.84 o 
   3   5   0      704.30      619.97     11.64 o 
   4   5   0        9.70       19.66      1.21 o 
   5   5   0      258.87      278.85      5.69 o 
   6   5   0       42.19       33.42      2.55 o 
   7   5   0       16.56       29.85      2.17 o 
   8   5   0       48.94       58.17      4.82 o 
   9   5   0       34.45       46.34      7.01 o 
   0   6   0     6332.70     5891.64    122.93 o 
   1   6   0     6472.08     6536.23    108.73 o 
   2   6   0     1989.44     2057.10     34.84 o 
   3   6   0      313.78      284.78      5.00 o 
   4   6   0      205.07      200.32      3.65 o 
   5   6   0     1314.55     1343.29     20.85 o 
   6   6   0      138.33      150.89      8.40 o 
   7   6   0       53.22       69.06      3.49 o 
   8   6   0      366.87      411.03     14.40 o 
   9   6   0       36.90       27.82      6.48 o 
   1   7   0      166.98      146.47      3.35 o 
   2   7   0     4869.53     5231.94     87.10 o 
   3   7   0        1.55        4.67      1.14 o 
   4   7   0      110.23      145.67      4.38 o 
   5   7   0        1.19        7.18      1.50 o 
   6   7   0      111.30      125.94      4.66 o 
   7   7   0      134.68      122.61      5.49 o 
   8   7   0        7.42       10.60      3.50 o 
   9   7   0       35.07       43.63      7.10 o 
   0   8   0     3298.36     3077.68     85.08 o 
   1   8   0      356.01      252.55     10.21 o 
   2   8   0     2392.17     2428.55     41.04 o 
   3   8   0      924.19      994.11     17.57 o 
   4   8   0      886.91      878.62     15.81 o 
   5   8   0        2.19        3.50      1.70 o 
   6   8   0      770.18      778.47     16.09 o 
   7   8   0      319.70      326.66     13.03 o 
   8   8   0       84.71       99.58      9.47 o 
   9   8   0      109.69      108.31     10.10 o 
   1   9   0       17.33       16.08      1.33 o 
   2   9   0        6.53        6.02      1.24 o 
   3   9   0        0.69       -1.16      1.14 o 
   4   9   0      315.89      304.90      6.59 o 
   5   9   0      209.28      205.36      7.02 o 
   6   9   0      466.10      434.09     10.02 o 
   7   9   0       47.14       34.40      3.62 o 
   8   9   0        0.52       -0.49      2.90 o 
   9   9   0        2.42        2.38      5.99 o 
   0  10   0     1228.40     1221.31     35.41 o 
   1  10   0      481.05      445.77     10.25 o 
   2  10   0      447.87      443.28     10.20 o 
   3  10   0      168.82      172.88      4.50 o 
   4  10   0      467.01      413.64     19.39 o 
   5  10   0      237.36      241.93      6.45 o 
   6  10   0       91.04       91.87      4.01 o 
   7  10   0       59.54       65.57      4.44 o 
   8  10   0       79.51       87.58      5.32 o 
   1  11   0      327.08      318.83      8.02 o 
   2  11   0      496.23      491.27     11.35 o 
   3  11   0      146.46      163.06      5.27 o 
   4  11   0        5.48        5.87      1.72 o 
   5  11   0       58.66       50.48      3.08 o 
   6  11   0        0.47        2.89      2.20 o 
   7  11   0        0.26       -4.04      2.70 o 
   8  11   0        0.56       -4.57      3.04 o 
   0  12   0      219.76      196.67      8.37 o 
   1  12   0       51.42       41.52      7.79 o 
   2  12   0      140.52      148.77      5.02 o 
   3  12   0      117.94      140.41      4.94 o 
   4  12   0      230.33      228.42     15.09 o 
   5  12   0      176.86      167.32      6.53 o 
   6  12   0       63.88       63.75      3.69 o 
   7  12   0       93.65       91.84      7.19 o 
   1  13   0      246.87      223.03      6.66 o 
   2  13   0       91.83       91.80      4.73 o 
   3  13   0        1.56        0.63      2.05 o 
   4  13   0        4.09        0.37      2.47 o 
   5  13   0       32.05       27.10      3.53 o 
   6  13   0       16.36       18.68      4.49 o 
   7  13   0       15.42       14.32      4.74 o 
   0  14   0        7.90        4.23      4.60 o 
   1  14   0      677.48      625.07     14.54 o 
   2  14   0      690.80      634.99     14.71 o 
   3  14   0      341.06      314.38      8.72 o 
   4  14   0      208.75      216.02      7.79 o 
   5  14   0      196.80      201.26      7.73 o 
   6  14   0       32.63       30.07      6.01 o 
   1  15   0        1.17        0.46      2.44 o 
   2  15   0       14.29       12.19      2.82 o 
   3  15   0        2.40        0.31      2.51 o 
   4  15   0       21.56       18.62      3.48 o 
   5  15   0        0.38        1.17      3.13 o 
   6  15   0        0.65       -6.28      4.18 o 
   0  16   0       30.47       32.76      4.93 o 
   1  16   0       61.41       51.91      3.92 o 
   2  16   0       88.21       92.32      4.87 o 
   3  16   0       92.29      100.05      5.13 o 
   4  16   0       81.68       83.98      5.43 o 
   5  16   0       53.67       51.26      4.86 o 
   1  17   0       18.37       16.69      3.34 o 
   2  17   0       15.08       20.32      3.44 o 
   3  17   0        0.23        0.35      3.28 o 
   4  17   0        0.23       -4.75      3.17 o 
   0  18   0        2.33       -0.62      4.40 o 
   1  18   0        4.54        4.53      3.20 o 
   2  18   0       51.26       39.97      4.21 o 
 -10   1   1        2.24       -0.08      3.47 o 
  -9   1   1      126.15      102.81     10.03 o 
  -8   1   1       18.48       17.58      2.77 o 
  -7   1   1      486.16      470.59     10.59 o 
  -6   1   1     1246.40     1158.38     19.55 o 
  -5   1   1     1292.84     1301.95     20.09 o 
  -4   1   1     1893.47     2215.68     33.26 o 
  -3   1   1      109.09      220.77      3.89 o 
  -2   1   1       19.84      180.55      3.41 o 
  -1   1   1      350.26      362.33     10.62 o 
   1   1   1      306.86      763.48     14.48 o 
   2   1   1    13136.56    12002.08    176.75 o 
   3   1   1     6569.32     6768.00     99.92 o 
   4   1   1     1774.22     2352.72     35.34 o 
   5   1   1       47.63       44.81      2.74 o 
   6   1   1      197.06      299.90      5.72 o 
   7   1   1        2.93        1.38      1.44 o 
   8   1   1      669.58      743.57     20.14 o 
   9   1   1      197.12      203.71      8.82 o 
  10   1   1       76.32       88.84      6.12 o 
 -10   2   1        4.60        4.04      3.83 o 
  -9   2   1        1.35       -1.90      4.62 o 
  -8   2   1       59.34       74.46      3.51 o 
  -7   2   1        0.35       -1.35      1.60 o 
  -6   2   1      263.96      284.98      5.99 o 
  -5   2   1       48.03       24.27      2.62 o 
  -4   2   1      152.79      145.37      3.61 o 
  -3   2   1       27.63       47.72      2.06 o 
  -2   2   1      185.56      182.34      2.92 o 
  -1   2   1      768.43      461.35      8.82 o 
   0   2   1     3513.21     2539.06     49.02 o 
   1   2   1      398.63      364.66     14.64 o 
   2   2   1        0.02       11.48      0.96 o 
   3   2   1      173.48      267.58      7.27 o 
   4   2   1      261.74      227.07      4.20 o 
   5   2   1       71.66       73.27      2.29 o 
   6   2   1      266.05      298.42      5.70 o 
   7   2   1       10.89       16.51      2.78 o 
   8   2   1      109.01       94.75      5.60 o 
   9   2   1        1.12       -2.88      3.14 o 
  10   2   1        5.36        1.44      4.15 o 
 -10   3   1       48.41       29.86      6.79 o 
  -9   3   1      202.11      185.72      8.80 o 
  -8   3   1      318.25      319.94      7.71 o 
  -7   3   1      456.17      445.87      9.55 o 
  -6   3   1     2566.18     2443.01     39.81 o 
  -5   3   1     1790.59     1786.79     27.24 o 
  -4   3   1     1650.72     1669.54     25.33 o 
  -3   3   1       16.22       43.19      1.49 o 
  -2   3   1      657.30      611.31      9.50 o 
  -1   3   1      750.00      861.81     14.66 o 
   0   3   1     6445.78     6310.59    121.29 o 
   1   3   1     5972.58     5988.82     99.20 o 
   2   3   1     7906.85     8015.94    118.34 o 
   3   3   1      301.21      162.85      6.34 o 
   4   3   1      798.14      917.18     14.30 o 
   5   3   1      167.78      210.58      4.20 o 
   6   3   1      754.47      871.48     14.07 o 
   7   3   1      590.16      650.88     13.34 o 
   8   3   1      743.40      827.55     22.02 o 
   9   3   1      360.73      422.00     15.19 o 
  10   3   1      127.42      133.51     10.71 o 
 -10   4   1        0.89       -3.15      5.25 o 
  -9   4   1        2.47        1.04      5.67 o 
  -8   4   1       79.22       84.88      3.83 o 
  -7   4   1      253.45      303.18      7.13 o 
  -6   4   1        3.23        6.20      1.55 o 
  -5   4   1       25.98       52.49      2.03 o 
  -4   4   1     1777.18     1651.79     25.10 o 
  -3   4   1        4.39       21.06      2.50 o 
  -2   4   1      649.30      788.89     12.29 o 
  -1   4   1      316.88      240.38      4.56 o 
   0   4   1     2903.59     3380.57     50.07 o 
   1   4   1      706.06      802.97     15.10 o 
   2   4   1       64.28       67.94      1.69 o 
   3   4   1      371.13      287.13      4.57 o 
   4   4   1      223.52      138.78      3.48 o 
   5   4   1       39.96       43.68      1.82 o 
   6   4   1      163.17      166.74      3.94 o 
   7   4   1        9.01        7.87      1.96 o 
   8   4   1       24.72       25.35      3.69 o 
   9   4   1        3.35        4.38      5.22 o 
  10   4   1        0.25       -2.50      4.97 o 
 -10   5   1        7.55        7.90      6.02 o 
  -9   5   1       72.03       51.47      5.05 o 
  -8   5   1      258.44      261.36      9.36 o 
  -7   5   1      110.84      112.87      5.46 o 
  -6   5   1      152.61      141.32      4.36 o 
  -5   5   1     1407.24     1435.41     23.83 o 
  -4   5   1      817.48      837.82     13.22 o 
  -3   5   1       11.82       31.32      1.42 o 
  -2   5   1       39.73       39.14      1.27 o 
  -1   5   1      725.41      860.03     14.83 o 
   0   5   1     4977.29     5282.06     78.21 o 
   1   5   1     4640.48     4031.19     66.90 o 
   2   5   1     1396.67     1208.83     33.91 o 
   3   5   1     1877.04     1682.51     25.37 o 
   4   5   1      923.55      980.44     15.29 o 
   5   5   1      575.04      623.18     10.28 o 
   6   5   1       86.46       75.32      2.91 o 
   7   5   1       19.89       16.21      2.09 o 
   8   5   1      509.80      542.64     22.54 o 
   9   5   1      132.64      145.05     10.56 o 
  -9   6   1       24.68       33.54      4.66 o 
  -8   6   1        3.33        1.88      3.08 o 
  -7   6   1       28.30       20.55      2.51 o 
  -6   6   1      197.81      208.44      5.77 o 
  -5   6   1       17.67       31.21      2.37 o 
  -4   6   1      202.43      172.09      4.03 o 
  -3   6   1        0.99        1.73      0.87 o 
  -2   6   1     1518.01     1486.24     29.51 o 
  -1   6   1      550.13      413.00      9.14 o 
   0   6   1       66.13       61.61      4.99 o 
   1   6   1        1.54        2.60      0.79 o 
   2   6   1     2402.92     2673.48     44.97 o 
   3   6   1       43.97       26.97      2.32 o 
   4   6   1      543.06      424.36      6.65 o 
   5   6   1      741.09      749.91     12.18 o 
   6   6   1       83.00       86.69      3.82 o 
   7   6   1      154.77      147.75      5.77 o 
   8   6   1        0.11        0.21      3.53 o 
   9   6   1        1.08       -1.85      4.94 o 
  -9   7   1       73.30       60.70      6.08 o 
  -8   7   1      114.42      128.42      6.96 o 
  -7   7   1      261.60      268.67      7.21 o 
  -6   7   1      671.92      691.10     14.42 o 
  -5   7   1      683.91      759.76     15.37 o 
  -4   7   1     1285.19     1368.64     23.80 o 
  -3   7   1      727.40      748.68     13.43 o 
  -2   7   1      739.46      685.49     23.27 o 
  -1   7   1      628.99      601.02     10.78 o 
   0   7   1     5406.10     5933.79     87.67 o 
   1   7   1     2520.62     2227.74     37.51 o 
   2   7   1     2588.80     2438.44     46.38 o 
   3   7   1     1138.25     1279.50     22.15 o 
   4   7   1     1357.50     1406.60     24.37 o 
   5   7   1      400.47      403.20      8.14 o 
   6   7   1      504.83      506.74     11.06 o 
   7   7   1      197.63      221.71      7.38 o 
   8   7   1      282.52      289.68     11.51 o 
   9   7   1      108.16      144.93     11.02 o 
  -9   8   1       57.60       76.94      6.20 o 
  -8   8   1        5.97        6.38      3.46 o 
  -7   8   1        3.45        7.32      2.33 o 
  -6   8   1       31.67       36.21      2.94 o 
  -5   8   1        0.01        3.49      2.05 o 
  -4   8   1      634.66      530.45     10.16 o 
  -3   8   1      331.28      292.60      6.11 o 
  -2   8   1       49.74       43.60      4.02 o 
  -1   8   1      509.14      525.07      9.66 o 
   0   8   1     1003.16      958.60     16.67 o 
   1   8   1      123.52      132.98      3.25 o 
   2   8   1      192.88      159.75      3.85 o 
   3   8   1       14.54       26.96      3.84 o 
   4   8   1       12.31        4.42      1.76 o 
   5   8   1      127.40      100.14      3.35 o 
   6   8   1       49.66       55.69      3.20 o 
   7   8   1      207.15      230.60      7.77 o 
   8   8   1        4.41        6.04      2.99 o 
   9   8   1        0.16       -4.79      5.22 o 
  -9   9   1       64.23       62.61      5.93 o 
  -8   9   1       17.62       23.71      4.26 o 
  -7   9   1      147.95      158.37      5.40 o 
  -6   9   1      267.00      290.35      7.52 o 
  -5   9   1      214.87      236.78      6.27 o 
  -4   9   1      295.20      297.07      6.49 o 
  -3   9   1      334.47      326.50      6.77 o 
  -2   9   1      226.64      244.58      6.49 o 
  -1   9   1      654.64      713.09     16.48 o 
   0   9   1     1311.11     1374.13     27.77 o 
   1   9   1      562.61      435.73      8.31 o 
   2   9   1     1429.19     1380.97     23.99 o 
   3   9   1      303.71      302.52      7.56 o 
   4   9   1      493.60      476.07      9.34 o 
   5   9   1       17.67       15.28      1.68 o 
   6   9   1      326.94      298.50      8.88 o 
   7   9   1       36.03       37.24      3.65 o 
   8   9   1       37.47       39.53      4.00 o 
  -8  10   1        0.77        3.95      3.62 o 
  -7  10   1        0.53       -1.74      2.28 o 
  -6  10   1       11.34        9.31      2.33 o 
  -5  10   1        5.30        4.49      1.97 o 
  -4  10   1      798.69      767.46     14.21 o 
  -3  10   1      106.78      104.81      3.89 o 
  -2  10   1       21.26       26.58      1.78 o 
  -1  10   1      350.55      358.49     12.68 o 
   0  10   1      156.13      141.41      4.47 o 
   1  10   1        4.70        3.19      1.53 o 
   2  10   1      120.77       95.94      3.73 o 
   3  10   1        0.27        0.85      1.35 o 
   4  10   1       49.78       60.49      4.32 o 
   5  10   1       12.27       13.14      1.94 o 
   6  10   1       15.71       16.03      3.76 o 
   7  10   1       52.27       60.31      4.31 o 
   8  10   1        2.23        0.24      2.96 o 
  -8  11   1       63.52       63.78      5.68 o 
  -7  11   1      163.34      143.62      6.37 o 
  -6  11   1       47.52       53.65      3.41 o 
  -5  11   1      134.83      162.02      5.67 o 
  -4  11   1      233.40      215.60      5.93 o 
  -3  11   1      264.60      245.61      6.72 o 
  -2  11   1      821.85      782.78     16.85 o 
  -1  11   1      293.74      319.65      8.06 o 
   0  11   1      854.40      855.25     18.23 o 
   1  11   1      148.95      140.43     10.38 o 
   2  11   1      337.05      317.79     13.65 o 
   3  11   1      439.68      422.15     10.11 o 
   4  11   1      585.43      572.91     11.15 o 
   5  11   1      207.73      206.38      6.92 o 
   6  11   1      158.90      154.64      6.11 o 
   7  11   1       87.82       79.92      4.95 o 
   8  11   1       94.77       88.48      5.51 o 
  -7  12   1       52.89       76.80      5.04 o 
  -6  12   1        0.38       -0.44      2.45 o 
  -5  12   1      104.73       96.96      5.05 o 
  -4  12   1       33.84       42.40      3.52 o 
  -3  12   1        0.18       -0.80      1.84 o 
  -2  12   1       15.40       23.03      2.48 o 
  -1  12   1      695.88      671.26     14.94 o 
   0  12   1       39.28       48.60      3.03 o 
   1  12   1        4.41        4.27      2.18 o 
   2  12   1       67.65       68.31      3.50 o 
   3  12   1        1.02        1.04      1.92 o 
   4  12   1      212.52      205.31      7.86 o 
   5  12   1      241.50      223.52      7.72 o 
   6  12   1        0.41       -1.38      2.63 o 
   7  12   1        1.03       -3.41      2.81 o 
  -7  13   1       82.38       85.24      6.95 o 
  -6  13   1       92.12      100.33      6.09 o 
  -5  13   1      218.71      212.97      7.71 o 
  -4  13   1       48.32       52.40      4.02 o 
  -3  13   1      172.44      162.08      5.57 o 
  -2  13   1      488.31      490.93     11.73 o 
  -1  13   1      295.00      316.54      8.41 o 
   0  13   1       16.06       13.09      2.33 o 
   1  13   1      227.07      206.01      6.29 o 
   2  13   1      240.49      210.47      6.45 o 
   3  13   1      121.39      107.09      4.56 o 
   4  13   1      139.02      145.15      8.54 o 
   5  13   1      203.53      201.21      7.44 o 
   6  13   1      121.95      116.51      7.67 o 
   7  13   1      132.17      116.14      7.91 o 
  -6  14   1        0.71       -0.77      2.89 o 
  -5  14   1        0.10       -2.32      2.87 o 
  -4  14   1       68.85       78.14      4.92 o 
  -3  14   1        1.18        0.38      2.39 o 
  -2  14   1        7.67       14.85      2.80 o 
  -1  14   1       10.53        6.86      2.52 o 
   0  14   1        0.95       -3.07      2.05 o 
   1  14   1       30.17       37.63      3.25 o 
   2  14   1       21.33       25.50      2.99 o 
   3  14   1        4.24        3.87      2.45 o 
   4  14   1       16.77       26.12      3.13 o 
   5  14   1        2.92        7.48      4.22 o 
   6  14   1        2.09        0.34      4.02 o 
  -6  15   1        6.49        1.27      3.38 o 
  -5  15   1       23.65       21.82      3.83 o 
  -4  15   1       39.12       42.56      4.24 o 
  -3  15   1      143.43      148.94      6.52 o 
  -2  15   1      405.31      411.11     10.68 o 
  -1  15   1      353.34      349.65      9.53 o 
   0  15   1      152.85      144.34      5.68 o 
   1  15   1      319.93      288.40      8.40 o 
   2  15   1      120.08      104.40      4.90 o 
   3  15   1       75.45       67.35      5.45 o 
   4  15   1      121.19      120.53      7.46 o 
   5  15   1      100.37       95.10      7.35 o 
  -5  16   1        1.06        1.97      3.34 o 
  -4  16   1       27.99       34.11      4.27 o 
  -3  16   1        0.01       -2.87      2.80 o 
  -2  16   1        5.15        3.32      2.72 o 
  -1  16   1        2.68        3.69      2.75 o 
   0  16   1       11.29       11.41      2.96 o 
   1  16   1        0.65        1.60      2.62 o 
   2  16   1        2.86        0.06      2.66 o 
   3  16   1        1.25        2.30      2.77 o 
   4  16   1        4.26        0.35      3.14 o 
   5  16   1        3.99        5.84      5.42 o 
  -4  17   1       47.92       50.52      4.90 o 
  -3  17   1       90.02      103.93      6.10 o 
  -2  17   1      137.27      143.77      6.19 o 
  -1  17   1       55.59       65.79      4.50 o 
   0  17   1       30.45       35.86      3.84 o 
   1  17   1       42.48       37.49      3.82 o 
   2  17   1       32.36       23.64      3.53 o 
   3  17   1       50.71       45.57      4.18 o 
  -2  18   1        2.44        2.93      3.20 o 
  -1  18   1        4.56        6.20      3.30 o 
   0  18   1        0.19        0.96      3.06 o 
   1  18   1        0.80       -0.84      3.06 o 
   2  18   1        0.02       -2.13      3.09 o 
 -10   0   2       11.94        7.47      5.43 o 
  -9   0   2      209.00      189.39      8.26 o 
  -8   0   2      171.72      185.62      7.70 o 
  -7   0   2        4.05        5.57      2.47 o 
  -6   0   2       93.55       51.13      3.54 o 
  -5   0   2      620.33      520.08     12.22 o 
  -4   0   2    11328.31    11227.24    234.18 o 
  -3   0   2     7128.65     6989.70    146.38 o 
  -2   0   2     1626.05     1510.01     44.89 o 
  -1   0   2       62.10      452.07     33.45 o 
   0   0   2    27334.01    26005.85    664.07 o 
   1   0   2     9624.88     8554.58    217.89 o 
   2   0   2     7930.40     8819.24    184.12 o 
   3   0   2    15071.48    14252.33    296.39 o 
   4   0   2     7309.42     7433.95    154.49 o 
   5   0   2     1153.00     1054.76     23.29 o 
   6   0   2      314.58      339.88      8.89 o 
   7   0   2       29.46       11.67      3.10 o 
   8   0   2      205.02      250.90     12.50 o 
   9   0   2       54.30       76.70      7.69 o 
  10   0   2       69.10       91.58      8.83 o 
 -10   1   2        1.79       -0.55      4.86 o 
  -9   1   2        0.31       -1.24      2.16 o 
  -8   1   2      145.84      135.12      4.61 o 
  -7   1   2       29.58       27.86      2.30 o 
  -6   1   2        0.62        0.58      1.38 o 
  -5   1   2       50.32       66.61      3.60 o 
  -4   1   2      200.47      221.39      4.52 o 
  -3   1   2      582.88      665.50     11.21 o 
  -2   1   2     1563.67     1436.16     23.19 o 
  -1   1   2     6639.18     7633.47    120.78 o 
   0   1   2     6765.76     6211.13    100.64 o 
   1   1   2      258.33      528.87     10.18 o 
   2   1   2      143.30       77.68      2.05 o 
   3   1   2        0.19        4.40      0.92 o 
   4   1   2       13.17       12.64      1.01 o 
   5   1   2      246.01      250.53      6.20 o 
   6   1   2      279.76      284.78      5.50 o 
   7   1   2        0.04       -0.29      1.88 o 
   8   1   2       27.20       32.94      4.69 o 
   9   1   2       30.78       25.42      3.98 o 
  10   1   2        5.76       12.30      3.96 o 
 -10   2   2       28.98       21.34      4.50 o 
  -9   2   2      100.86       94.45      4.28 o 
  -8   2   2       22.99       20.54      4.15 o 
  -7   2   2      736.52      704.94     13.96 o 
  -6   2   2      534.67      505.69     10.32 o 
  -5   2   2     4737.96     4707.95     75.24 o 
  -4   2   2     1801.01     1586.75     25.95 o 
  -3   2   2     2204.06     2149.67     34.63 o 
  -2   2   2     3330.41     3138.11     50.07 o 
  -1   2   2     3112.37     4228.99     66.99 o 
   0   2   2      379.58      350.31     13.97 o 
   1   2   2       91.32      193.91      4.83 o 
   2   2   2     6704.26     7640.06    112.47 o 
   3   2   2     2660.71     2152.87     32.05 o 
   4   2   2     2555.24     2287.79     34.37 o 
   5   2   2      581.22      475.58     11.07 o 
   6   2   2      239.03      250.99      5.33 o 
   7   2   2       15.46       14.07      2.50 o 
   8   2   2      482.66      489.35     14.37 o 
   9   2   2      158.93      187.15      8.02 o 
  10   2   2      151.81      207.64      8.99 o 
 -10   3   2        0.91        1.33      5.65 o 
  -9   3   2       20.17       22.40      3.07 o 
  -8   3   2        2.60        1.63      1.95 o 
  -7   3   2       32.77       31.51      2.45 o 
  -6   3   2       44.77       49.05      2.35 o 
  -5   3   2       36.43       32.44      1.82 o 
  -4   3   2     1781.95     1830.18     29.80 o 
  -3   3   2      704.18      812.31     12.59 o 
  -2   3   2     3515.92     3278.35     52.33 o 
  -1   3   2        6.24        7.35      1.94 o 
   0   3   2     3306.98     4149.07     61.66 o 
   1   3   2     1028.52     1447.40     21.76 o 
   2   3   2       90.97      102.79      1.97 o 
   3   3   2     1538.64     1555.84     23.53 o 
   4   3   2      124.77      104.09      2.48 o 
   5   3   2      248.69      288.19      5.35 o 
   6   3   2      104.39       85.18      4.20 o 
   7   3   2        1.67        3.95      2.26 o 
   8   3   2       45.23       35.55      3.56 o 
   9   3   2        7.28        4.58      6.76 o 
  10   3   2        1.23       -4.69      5.43 o 
 -10   4   2       68.93       65.64      8.55 o 
  -9   4   2      139.52      129.83     15.53 o 
  -8   4   2      113.56       99.51      4.12 o 
  -7   4   2        3.24       -0.99      1.64 o 
  -6   4   2     1089.49     1047.53     17.97 o 
  -5   4   2      797.66      783.92     13.59 o 
  -4   4   2     1958.85     1696.27     25.76 o 
  -3   4   2      432.70      365.32      6.10 o 
  -2   4   2      364.02      395.29      6.39 o 
  -1   4   2      306.61      311.07      5.09 o 
   0   4   2       84.13       57.10      2.54 o 
   1   4   2       15.97       45.66      2.76 o 
   2   4   2      500.03      340.05      5.58 o 
   3   4   2     4446.50     4407.48     65.41 o 
   4   4   2     2974.83     2865.46     42.89 o 
   5   4   2     1085.57     1014.60     16.02 o 
   6   4   2       10.11        5.64      1.52 o 
   7   4   2      345.17      352.67      9.40 o 
   8   4   2      240.94      257.95      8.04 o 
   9   4   2      145.00      175.68     11.36 o 
  -9   5   2       19.40       12.67      3.91 o 
  -8   5   2        4.91        1.97      2.44 o 
  -7   5   2      283.15      269.99      6.65 o 
  -6   5   2      254.73      221.14      5.10 o 
  -5   5   2      274.82      283.83      5.85 o 
  -4   5   2       37.80       50.00      1.80 o 
  -3   5   2      332.93      571.26      9.16 o 
  -2   5   2        4.85        0.79      0.56 o 
  -1   5   2        3.94        3.57      0.55 o 
   0   5   2     3469.23     3369.30     49.92 o 
   1   5   2       38.83       34.51      1.19 o 
   2   5   2      186.21      177.54      6.93 o 
   3   5   2      118.01      122.58      2.68 o 
   4   5   2      980.82     1029.75     16.02 o 
   5   5   2     1053.53      909.14     14.48 o 
   6   5   2       23.47       13.56      1.67 o 
   7   5   2        0.09        2.48      2.17 o 
   8   5   2        5.12       -2.92      3.42 o 
   9   5   2        4.35        0.09      4.66 o 
  -9   6   2       72.56       76.84      6.15 o 
  -8   6   2       22.33       16.72      3.04 o 
  -7   6   2       59.58       52.39      3.67 o 
  -6   6   2       21.97       27.86      2.82 o 
  -5   6   2     2274.30     2250.23     36.77 o 
  -4   6   2     1749.93     1636.18     25.02 o 
  -3   6   2      677.79      568.81     10.50 o 
  -2   6   2      403.52      420.60     10.60 o 
  -1   6   2     3916.68     4199.45     69.73 o 
   0   6   2     1336.25     1552.61     23.38 o 
   1   6   2     4846.56     5117.44     84.69 o 
   2   6   2     3649.80     3325.92     49.62 o 
   3   6   2     3423.76     3225.95     48.24 o 
   4   6   2     1452.52     1477.67     22.64 o 
   5   6   2      871.98      829.67     13.35 o 
   6   6   2      161.20      142.78      4.70 o 
   7   6   2        2.29        0.74      2.30 o 
   8   6   2      355.04      367.82     13.37 o 
   9   6   2       35.32       42.05      6.89 o 
  -9   7   2        8.14        3.69      3.86 o 
  -8   7   2       25.82       27.49      5.16 o 
  -7   7   2       52.40       39.56      3.17 o 
  -6   7   2      924.20      956.27     19.27 o 
  -5   7   2      326.88      306.28      7.39 o 
  -4   7   2      302.14      325.31      6.73 o 
  -3   7   2      338.83      305.79      7.00 o 
  -2   7   2       25.61        6.38      2.17 o 
  -1   7   2       61.38       39.22      2.90 o 
   0   7   2       20.60       30.13      2.08 o 
   1   7   2     1465.04     1322.76     20.06 o 
   2   7   2       50.32       56.61      2.32 o 
   3   7   2       86.15       75.20      2.12 o 
   4   7   2      232.66      239.59      4.84 o 
   5   7   2      604.61      592.99     11.24 o 
   6   7   2      165.20      161.27      5.13 o 
   7   7   2       56.16       78.38      4.52 o 
   8   7   2        0.38       -2.49      3.62 o 
   9   7   2        5.51        1.95      5.47 o 
  -9   8   2       37.77       24.34      4.79 o 
  -8   8   2        6.38        3.57      2.77 o 
  -7   8   2      213.87      208.44      6.29 o 
  -6   8   2      961.65     1036.41     20.78 o 
  -5   8   2      398.76      383.99      8.85 o 
  -4   8   2      430.94      454.99     13.04 o 
  -3   8   2     1405.45     1498.77     27.16 o 
  -2   8   2     1049.58     1106.56     19.32 o 
  -1   8   2      756.26      948.26     16.65 o 
   0   8   2     1187.39     1201.75     18.36 o 
   1   8   2       71.77       60.20      2.14 o 
   2   8   2      993.02      887.01     15.75 o 
   3   8   2     1388.72     1266.77     22.09 o 
   4   8   2     1353.87     1381.60     24.16 o 
   5   8   2      175.62      176.04      4.55 o 
   6   8   2      288.36      256.27      8.17 o 
   7   8   2      201.76      187.26      6.77 o 
   8   8   2       45.50       36.92      5.00 o 
   9   8   2       47.28       52.30      7.69 o 
  -9   9   2        0.00       -3.83      3.87 o 
  -8   9   2       17.99       19.00      3.32 o 
  -7   9   2       37.16       50.84      5.45 o 
  -6   9   2        0.44        0.30      1.99 o 
  -5   9   2      121.47      128.01      4.54 o 
  -4   9   2      788.09      761.08     15.49 o 
  -3   9   2      267.99      193.73      8.64 o 
  -2   9   2      612.73      568.47     10.62 o 
  -1   9   2      445.87      422.29      9.99 o 
   0   9   2       34.32       23.22      2.62 o 
   1   9   2       40.27       38.77      2.46 o 
   2   9   2      683.26      681.13     12.44 o 
   3   9   2      612.77      689.05     12.72 o 
   4   9   2       87.07       84.40      3.08 o 
   5   9   2       22.49       17.94      1.76 o 
   6   9   2       39.80       41.31      3.55 o 
   7   9   2       69.64       86.06      5.19 o 
   8   9   2        0.94        0.99      5.25 o 
  -8  10   2       19.59       18.16      4.26 o 
  -7  10   2      194.66      197.57      6.33 o 
  -6  10   2        3.08        1.96      2.18 o 
  -5  10   2      260.97      272.78      7.09 o 
  -4  10   2      182.13      193.12      7.48 o 
  -3  10   2      280.35      314.84      6.71 o 
  -2  10   2       49.36       42.86      2.12 o 
  -1  10   2      653.95      656.65     31.89 o 
   0  10   2      621.73      667.88     20.09 o 
   1  10   2      445.12      433.41      9.99 o 
   2  10   2      723.67      701.94     17.38 o 
   3  10   2      375.68      331.36      7.00 o 
   4  10   2      508.06      542.44     10.58 o 
   5  10   2      202.60      228.80      5.68 o 
   6  10   2      382.61      353.20     10.05 o 
   7  10   2       14.71        9.16      2.96 o 
   8  10   2      130.62      108.10      7.42 o 
  -8  11   2        0.76        0.87      3.84 o 
  -7  11   2       29.77       37.87      3.47 o 
  -6  11   2       71.28       72.07      3.84 o 
  -5  11   2      311.28      310.64      7.86 o 
  -4  11   2       31.58       35.39      2.68 o 
  -3  11   2       30.47       37.11      2.69 o 
  -2  11   2        0.47        1.08      1.72 o 
  -1  11   2      304.11      299.52      7.71 o 
   0  11   2       12.15       11.12      1.97 o 
   1  11   2      306.08      308.90      7.88 o 
   2  11   2       25.01       23.73      2.34 o 
   3  11   2       85.66       81.35      3.68 o 
   4  11   2      487.06      445.65      9.13 o 
   5  11   2       95.57      112.02      4.52 o 
   6  11   2       82.67       87.58      4.79 o 
   7  11   2        0.01       -0.25      3.06 o 
   8  11   2        8.83       12.28      4.64 o 
  -7  12   2       99.00       92.41      4.69 o 
  -6  12   2      134.64      147.58      6.68 o 
  -5  12   2      155.15      156.10      6.42 o 
  -4  12   2      104.01      102.96      4.94 o 
  -3  12   2      138.75      142.43      6.00 o 
  -2  12   2      236.89      238.63      6.76 o 
  -1  12   2       29.70       49.02      3.07 o 
   0  12   2      234.13      279.89     11.48 o 
   1  12   2      442.97      477.27     11.23 o 
   2  12   2       10.75       14.44      4.21 o 
   3  12   2       24.20       22.49      4.54 o 
   4  12   2      123.26      127.25      4.83 o 
   5  12   2      127.13      127.57      6.11 o 
   6  12   2      159.66      161.73      6.49 o 
   7  12   2      129.07      133.99      6.19 o 
  -7  13   2       29.20       39.89      4.40 o 
  -6  13   2       49.09       55.11      4.50 o 
  -5  13   2       41.55       32.11      3.76 o 
  -4  13   2       24.32       28.98      3.41 o 
  -3  13   2       38.12       35.71      3.04 o 
  -2  13   2      119.60      123.64      4.90 o 
  -1  13   2       74.30       76.46      4.42 o 
   0  13   2        0.08       -0.19      1.94 o 
   1  13   2        0.27        0.41      1.97 o 
   2  13   2        4.89        1.59      2.10 o 
   3  13   2       39.06       44.72      3.26 o 
   4  13   2       95.09       88.44      4.29 o 
   5  13   2      115.87      125.28     11.35 o 
   6  13   2       18.56       26.89      4.92 o 
   7  13   2        5.75        6.37      4.47 o 
  -6  14   2       46.98       38.45      4.21 o 
  -5  14   2       74.31       72.04      4.93 o 
  -4  14   2       18.60       23.64      3.56 o 
  -3  14   2      204.30      209.63      9.69 o 
  -2  14   2      658.60      633.26     14.72 o 
  -1  14   2      579.39      597.75     14.03 o 
   0  14   2      206.99      214.06      6.72 o 
   1  14   2      617.43      583.25     13.66 o 
   2  14   2      427.19      397.03     10.22 o 
   3  14   2      134.83      116.28      5.00 o 
   4  14   2      159.49      160.72      5.91 o 
   5  14   2      201.01      191.41      9.63 o 
   6  14   2      100.64      102.02      7.57 o 
  -5  15   2        0.01       -1.44      3.13 o 
  -4  15   2       46.15       50.91      4.46 o 
  -3  15   2        0.05        0.59      2.74 o 
  -2  15   2        0.60        1.76      2.47 o 
  -1  15   2       12.09       12.26      2.78 o 
   0  15   2        4.06        5.79      2.68 o 
   1  15   2       64.92       65.62      4.35 o 
   2  15   2       12.97       10.58      2.79 o 
   3  15   2       28.38       35.87      3.47 o 
   4  15   2        0.02       -0.13      3.20 o 
   5  15   2        0.46       -0.08      4.07 o 
  -5  16   2       20.93       19.27      3.97 o 
  -4  16   2       25.29       21.66      3.88 o 
  -3  16   2       52.97       47.94      4.46 o 
  -2  16   2      118.42      121.71      5.45 o 
  -1  16   2       49.43       59.29      4.14 o 
   0  16   2      158.77      179.69      6.55 o 
   1  16   2      216.61      220.77      7.38 o 
   2  16   2       28.45       27.85      3.45 o 
   3  16   2       32.45       30.65      4.31 o 
   4  16   2       39.64       31.67      4.53 o 
  -3  17   2        2.12        2.73      3.35 o 
  -2  17   2        0.26       -1.73      3.41 o 
  -1  17   2        0.55       -1.50      2.81 o 
   0  17   2        5.09        4.13      2.94 o 
   1  17   2        1.26        0.93      2.95 o 
   2  17   2        4.13        5.26      3.08 o 
   3  17   2        3.11        5.37      3.20 o 
  -1  18   2       24.37       31.10      3.95 o 
   0  18   2       13.83       19.01      3.68 o 
   1  18   2        7.49        6.73      3.34 o 
 -10   1   3       44.99       52.79      4.42 o 
  -9   1   3      193.72      238.61      6.76 o 
  -8   1   3       25.50       33.47      2.74 o 
  -7   1   3      155.99      157.29      4.75 o 
  -6   1   3       12.79        7.46      1.78 o 
  -5   1   3     1179.70     1285.41     21.47 o 
  -4   1   3     2414.99     2168.10     35.14 o 
  -3   1   3     4165.76     3656.79     58.47 o 
  -2   1   3      291.13      158.31      5.18 o 
  -1   1   3    17446.57    19273.20    304.37 o 
   0   1   3      376.56      809.36     16.13 o 
   1   1   3       19.98       63.40      4.61 o 
   2   1   3       52.33       49.92      2.07 o 
   3   1   3     5323.19     5688.74    102.88 o 
   4   1   3     4690.75     4444.87     65.99 o 
   5   1   3     2454.33     2210.27     33.36 o 
   6   1   3      601.97      539.60     11.49 o 
   7   1   3       20.66        7.53      2.74 o 
   8   1   3      165.28      136.88      6.28 o 
   9   1   3       12.63        4.45      3.15 o 
  10   1   3       23.12       24.11      5.06 o 
 -10   2   3        0.65       -2.50      2.89 o 
  -9   2   3       36.71       42.21      3.34 o 
  -8   2   3       22.50       29.56      2.64 o 
  -7   2   3      102.58      102.81      3.91 o 
  -6   2   3        3.36        5.19      1.62 o 
  -5   2   3        4.95        4.41      1.35 o 
  -4   2   3       49.80       53.35      2.08 o 
  -3   2   3       10.99        4.90      1.02 o 
  -2   2   3      429.07      462.15     14.06 o 
  -1   2   3     2910.11     4030.25     65.28 o 
   0   2   3     3891.10     4750.64     70.17 o 
   1   2   3      271.30      377.22      6.05 o 
   2   2   3      296.11      482.31      8.39 o 
   3   2   3     1113.21     1123.24     17.17 o 
   4   2   3       31.17       45.34      1.80 o 
   5   2   3        0.12        0.11      1.00 o 
   6   2   3      103.55       80.86      3.51 o 
   7   2   3        0.45       -1.39      1.86 o 
   8   2   3        5.67        1.44      2.50 o 
   9   2   3       26.89       28.08      4.09 o 
 -10   3   3      151.48      185.27      8.95 o 
  -9   3   3      157.84      194.00      6.03 o 
  -8   3   3      100.04       92.19      3.98 o 
  -7   3   3       58.41       57.44      4.09 o 
  -6   3   3      212.97      200.44      5.27 o 
  -5   3   3     1147.26     1117.97     18.88 o 
  -4   3   3     1098.28      978.90     16.47 o 
  -3   3   3     4479.87     3818.05     61.01 o 
  -2   3   3     2595.31     2488.35     39.82 o 
  -1   3   3     3422.23     3948.98     58.54 o 
   0   3   3     1272.89     1206.19     18.23 o 
   1   3   3     1823.19     1672.82     25.12 o 
   2   3   3      277.78      171.75      3.23 o 
   3   3   3     2309.63     2329.07     34.96 o 
   4   3   3     1794.78     1658.95     25.29 o 
   5   3   3     2490.45     2292.04     37.99 o 
   6   3   3      281.06      240.87      6.21 o 
   7   3   3      973.51      841.94     17.21 o 
   8   3   3      271.80      236.75      7.63 o 
   9   3   3       57.45       58.38      4.95 o 
 -10   4   3       19.67        9.12      4.37 o 
  -9   4   3        0.10       -2.45      5.02 o 
  -8   4   3        0.12       -0.51      1.93 o 
  -7   4   3       85.46       93.03      3.77 o 
  -6   4   3       30.61       23.23      3.16 o 
  -5   4   3       92.34       61.30      2.47 o 
  -4   4   3       14.90        9.26      1.28 o 
  -3   4   3       61.13       74.24      2.23 o 
  -2   4   3      120.98      132.21      3.67 o 
  -1   4   3     1193.71     1056.94     19.59 o 
   0   4   3      299.78      367.88      5.95 o 
   1   4   3      181.99      115.79      2.84 o 
   2   4   3     1363.86     1630.48     24.63 o 
   3   4   3     1538.49     1580.90     23.97 o 
   4   4   3      287.52      394.54      6.77 o 
   5   4   3      135.62      120.63      3.44 o 
   6   4   3       37.24       35.50      2.52 o 
   7   4   3        3.68        1.68      2.21 o 
   8   4   3        5.24        1.72      2.62 o 
   9   4   3        1.01       -6.58      4.38 o 
  -9   5   3      148.72      162.00      6.69 o 
  -8   5   3       67.10       71.60      4.40 o 
  -7   5   3       10.29        7.24      2.77 o 
  -6   5   3       53.66       53.50      2.46 o 
  -5   5   3      690.14      685.99     12.17 o 
  -4   5   3     1200.91     1165.78     19.50 o 
  -3   5   3      784.21      608.71      9.79 o 
  -2   5   3     1194.89     1169.75     17.90 o 
  -1   5   3     3628.23     3898.36     57.89 o 
   0   5   3      479.32      505.54      8.03 o 
   1   5   3     2945.64     3626.96     53.95 o 
   2   5   3       43.66       28.56      2.99 o 
   3   5   3     1091.73      961.71     13.83 o 
   4   5   3     2084.20     2189.07     33.07 o 
   5   5   3     2043.71     1966.44     32.88 o 
   6   5   3      130.10      126.87      3.81 o 
   7   5   3       72.13       61.86      3.84 o 
   8   5   3      102.61       90.95      6.52 o 
   9   5   3       30.36       22.76      5.99 o 
  -9   6   3        0.34        0.03      3.04 o 
  -8   6   3       91.50       98.31      5.09 o 
  -7   6   3       40.54       30.56      3.16 o 
  -6   6   3      476.74      504.67     11.20 o 
  -5   6   3      195.95      178.14      5.45 o 
  -4   6   3       22.83       13.06      1.42 o 
  -3   6   3      202.79      198.10      3.98 o 
  -2   6   3       15.93        0.80      0.69 o 
  -1   6   3      208.68      208.53      5.83 o 
   0   6   3      439.50      534.77      8.51 o 
   1   6   3      414.78      591.52      9.33 o 
   2   6   3        4.41       29.77      2.82 o 
   3   6   3      302.57      352.09      6.06 o 
   4   6   3       84.76       93.10      2.54 o 
   5   6   3      813.90      860.46     15.20 o 
   6   6   3      462.33      465.90     10.62 o 
   7   6   3      102.50       78.27      5.75 o 
   8   6   3       47.59       35.37      4.95 o 
   9   6   3        0.77        2.38      5.13 o 
  -9   7   3       25.61       29.46      5.33 o 
  -8   7   3        3.54       -1.59      2.63 o 
  -7   7   3       71.30       74.39      4.31 o 
  -6   7   3      217.28      204.50      5.97 o 
  -5   7   3      363.69      357.20      9.02 o 
  -4   7   3      728.23      771.88     15.50 o 
  -3   7   3     1905.36     1907.94     32.53 o 
  -2   7   3     1536.24     1437.17     21.90 o 
  -1   7   3     1346.65     1413.66     21.51 o 
   0   7   3      181.44      215.47      6.12 o 
   1   7   3      345.09      393.26     11.40 o 
   2   7   3      390.13      422.80      7.07 o 
   3   7   3     1541.60     1407.57     21.59 o 
   4   7   3     1426.57     1346.21     21.31 o 
   5   7   3     1077.99     1079.63     21.77 o 
   6   7   3      374.28      362.82      8.83 o 
   7   7   3      267.10      238.37      9.79 o 
   8   7   3      109.76       84.54      8.77 o 
   9   7   3       61.59       53.87      6.21 o 
  -9   8   3       12.16        7.09      4.34 o 
  -8   8   3       34.45       45.61      4.04 o 
  -7   8   3        0.58       -0.37      2.39 o 
  -6   8   3      128.06      100.43      6.42 o 
  -5   8   3        1.53       -0.52      1.78 o 
  -4   8   3       10.15        3.86      1.65 o 
  -3   8   3      134.88      117.69      3.38 o 
  -2   8   3       20.19       17.63      1.49 o 
  -1   8   3      347.69      284.78      5.84 o 
   0   8   3       11.66        9.74      0.90 o 
   1   8   3       59.67       70.11      4.85 o 
   2   8   3      714.61      643.98     17.63 o 
   3   8   3     1164.32     1252.55     21.79 o 
   4   8   3      210.49      197.20      5.76 o 
   5   8   3       18.57       18.31      2.23 o 
   6   8   3        0.10       -2.83      1.89 o 
   7   8   3        6.64        9.82      3.80 o 
   8   8   3        3.56        0.29      3.85 o 
   9   8   3       10.01       14.98      4.95 o 
  -8   9   3       11.95       11.86      3.25 o 
  -7   9   3      214.22      199.64      7.03 o 
  -6   9   3       26.36       33.37      2.86 o 
  -5   9   3      405.18      414.63      9.60 o 
  -4   9   3      220.14      257.25     12.18 o 
  -3   9   3     1356.69     1415.16     24.70 o 
  -2   9   3      139.28      127.79      9.89 o 
  -1   9   3     1247.35     1247.33     21.67 o 
   0   9   3      638.42      680.02     14.50 o 
   1   9   3      551.80      594.77     16.54 o 
   2   9   3     1025.01     1160.89     20.40 o 
   3   9   3      652.74      615.28     11.55 o 
   4   9   3      171.00      169.06      7.67 o 
   5   9   3      142.57      150.14      4.94 o 
   6   9   3      393.68      402.46      9.77 o 
   7   9   3      111.02      114.53      9.90 o 
   8   9   3       89.41       82.24      9.39 o 
  -8  10   3       19.04       24.87      3.73 o 
  -7  10   3        1.15        0.72      2.41 o 
  -6  10   3        1.52        0.17      2.09 o 
  -5  10   3       45.49       59.15      3.31 o 
  -4  10   3        6.36        5.35      1.92 o 
  -3  10   3       15.14       13.48      1.72 o 
  -2  10   3      457.87      448.88      8.85 o 
  -1  10   3      362.24      322.99      7.97 o 
   0  10   3      290.72      301.27      7.55 o 
   1  10   3       85.98       75.31      3.35 o 
   2  10   3      126.06      105.95      3.94 o 
   3  10   3      430.36      441.19      8.80 o 
   4  10   3      114.77       96.68      4.11 o 
   5  10   3       32.41       26.46      2.36 o 
   6  10   3       26.42       36.38      3.55 o 
   7  10   3       19.52       19.15      4.40 o 
   8  10   3        3.51       -1.64      4.22 o 
  -8  11   3       23.08       18.20      3.73 o 
  -7  11   3       60.38       53.04      3.81 o 
  -6  11   3       77.65       79.69      4.09 o 
  -5  11   3      157.65      150.74      5.10 o 
  -4  11   3      189.01      181.81      9.55 o 
  -3  11   3      125.48      112.90      5.48 o 
  -2  11   3       71.43       88.62      7.74 o 
  -1  11   3      269.68      271.12      7.18 o 
   0  11   3      430.98      454.37     10.62 o 
   1  11   3      479.48      496.65     11.42 o 
   2  11   3       42.17       53.23      3.08 o 
   3  11   3      341.82      329.52      8.41 o 
   4  11   3      434.78      418.27      9.90 o 
   5  11   3      187.51      180.23      7.25 o 
   6  11   3      216.15      227.86      7.70 o 
   7  11   3       54.71       50.96      5.59 o 
  -7  12   3        0.35       -0.80      2.68 o 
  -6  12   3       52.38       57.90      3.78 o 
  -5  12   3      100.92       98.39      5.27 o 
  -4  12   3       43.36       36.15      3.50 o 
  -3  12   3       37.04       36.85      3.31 o 
  -2  12   3        1.41        1.67      1.91 o 
  -1  12   3      127.13      115.93      4.49 o 
   0  12   3       84.37       90.35      3.98 o 
   1  12   3       36.17       53.43      3.24 o 
   2  12   3       22.10       13.41      2.28 o 
   3  12   3      224.44      222.27      6.55 o 
   4  12   3       31.52       23.38      3.36 o 
   5  12   3       28.92       28.46      4.46 o 
   6  12   3       87.37      108.87      5.49 o 
   7  12   3       19.32       28.51      7.53 o 
  -7  13   3       48.80       54.93      9.57 o 
  -6  13   3      165.32      159.21      7.04 o 
  -5  13   3      222.21      223.75      9.39 o 
  -4  13   3       38.52       38.68      4.92 o 
  -3  13   3      103.13      107.18      7.00 o 
  -2  13   3      269.21      259.47     11.95 o 
  -1  13   3      127.98      140.25      5.16 o 
   0  13   3       84.88       81.90      4.86 o 
   1  13   3      304.94      327.39      8.61 o 
   2  13   3      253.30      281.83      7.80 o 
   3  13   3      126.75      145.27      6.99 o 
   4  13   3       77.55       88.58      5.66 o 
   5  13   3       56.08       57.49      4.76 o 
   6  13   3       96.26       92.25      7.10 o 
  -6  14   3       41.29       45.28      4.50 o 
  -5  14   3       12.19       15.24      3.50 o 
  -4  14   3        0.67       -1.22      2.61 o 
  -3  14   3        4.84        7.67      2.96 o 
  -2  14   3        7.99        8.66      2.68 o 
  -1  14   3       46.96       53.39      3.63 o 
   0  14   3      102.43      101.47      4.66 o 
   1  14   3        3.45        5.66      2.54 o 
   2  14   3       33.47       34.84      3.23 o 
   3  14   3       74.26       82.98      4.37 o 
   4  14   3        8.40       -0.94      3.00 o 
   5  14   3        0.04       -1.47      3.23 o 
   6  14   3        5.03        4.56      4.41 o 
  -5  15   3       24.07       19.76      3.81 o 
  -4  15   3       20.46       19.81      4.81 o 
  -3  15   3       65.51       63.83      4.67 o 
  -2  15   3      177.94      165.17      6.14 o 
  -1  15   3       59.65       72.47      4.24 o 
   0  15   3      353.69      356.71     12.56 o 
   1  15   3      497.45      523.29     12.84 o 
   2  15   3      191.66      188.81      6.55 o 
   3  15   3       93.15      100.35      4.95 o 
   4  15   3       60.60       48.40      4.78 o 
   5  15   3       42.09       26.46      5.26 o 
  -4  16   3        2.72        1.08      3.21 o 
  -3  16   3        0.02        0.92      3.04 o 
  -2  16   3        1.07        2.31      2.92 o 
  -1  16   3       15.98       20.08      3.18 o 
   0  16   3        2.56        1.16      2.75 o 
   1  16   3        1.39        4.09      2.88 o 
   2  16   3        0.85        2.90      2.83 o 
   3  16   3       12.21       12.17      3.89 o 
   4  16   3        0.71        0.35      3.62 o 
  -3  17   3       31.92       26.33      7.67 o 
  -2  17   3       25.98       24.54      4.09 o 
  -1  17   3       22.72       26.04      3.61 o 
   0  17   3       83.26       87.42      5.04 o 
   1  17   3      107.80      130.08     10.06 o 
   2  17   3       45.43       55.97      4.38 o 
   3  17   3       28.95       32.40      4.67 o 
  -1  18   3        3.15        1.34      3.22 o 
   0  18   3        1.37        0.13      3.12 o 
   1  18   3        0.12       -3.59      3.15 o 
 -10   0   4       25.66       25.88      4.55 o 
  -9   0   4       80.87      121.29     10.25 o 
  -8   0   4        7.97        9.28      3.20 o 
  -7   0   4        5.77        0.87      2.51 o 
  -6   0   4       30.29       24.84      4.08 o 
  -5   0   4        2.87        1.54      3.12 o 
  -4   0   4      238.96      298.23     10.88 o 
  -3   0   4     2039.50     2018.54     71.51 o 
  -2   0   4     2150.57     1912.68     44.08 o 
  -1   0   4    31270.72    30563.27    638.46 o 
   0   0   4     2288.25     2828.30     59.36 o 
   1   0   4    12276.14    14374.52    364.79 o 
   2   0   4       26.97       19.32      1.80 o 
   3   0   4     3595.27     4063.15    104.52 o 
   4   0   4     2010.58     2089.21     44.50 o 
   5   0   4     2681.82     2619.79     68.29 o 
   6   0   4      473.26      448.24     14.03 o 
   7   0   4      719.48      627.58     22.35 o 
   8   0   4      166.81      114.91      6.83 o 
   9   0   4       43.45       22.42      5.50 o 
 -10   1   4        5.19        5.54      2.74 o 
  -9   1   4       19.40       11.74      2.69 o 
  -8   1   4       42.29       36.16      2.85 o 
  -7   1   4      256.47      231.41      6.09 o 
  -6   1   4        0.82       -0.40      1.46 o 
  -5   1   4      243.75      212.13      6.35 o 
  -4   1   4      150.59      163.03      3.69 o 
  -3   1   4        0.09        1.26      0.92 o 
  -2   1   4       70.37       60.20      3.79 o 
  -1   1   4      485.10      560.37      8.82 o 
   0   1   4      543.40      729.85     11.21 o 
   1   1   4     1324.22     1569.45     36.83 o 
   2   1   4      209.87      214.82      6.79 o 
   3   1   4      380.55      456.50      8.53 o 
   4   1   4      223.45      208.28      5.04 o 
   5   1   4       82.15       62.08      3.06 o 
   6   1   4        0.46        0.85      1.73 o 
   7   1   4       97.20       86.26      3.94 o 
   8   1   4        6.42        9.27      3.40 o 
   9   1   4       15.33       13.01      4.60 o 
 -10   2   4      124.36      138.76      5.55 o 
  -9   2   4      141.15      201.16      6.24 o 
  -8   2   4       72.50       82.03      3.85 o 
  -7   2   4     1068.77     1027.35     19.63 o 
  -6   2   4       13.38       12.95      1.88 o 
  -5   2   4     1035.05     1213.04     22.22 o 
  -4   2   4      233.37      325.90      7.85 o 
  -3   2   4     1843.85     1788.41     29.06 o 
  -2   2   4     2774.18     2795.88     44.71 o 
  -1   2   4    17574.52    17043.00    268.76 o 
   0   2   4      564.21      470.73     12.98 o 
   1   2   4      760.92      496.06      8.61 o 
   2   2   4        7.24       11.05      1.18 o 
   3   2   4       39.81       56.03      1.91 o 
   4   2   4       63.27       64.04      4.84 o 
   5   2   4     1346.51     1437.72     27.30 o 
   6   2   4     1147.97     1116.86     21.87 o 
   7   2   4     1066.04      980.79     19.75 o 
   8   2   4      323.79      274.65      7.53 o 
   9   2   4       32.22       17.63      3.68 o 
 -10   3   4        3.53        2.84      3.67 o 
  -9   3   4       20.94       20.76      2.88 o 
  -8   3   4       24.49       19.24      2.58 o 
  -7   3   4        8.45       17.25      2.29 o 
  -6   3   4      168.70      150.75      5.90 o 
  -5   3   4        0.73        1.05      1.24 o 
  -4   3   4      140.51      168.67      3.88 o 
  -3   3   4       82.17      132.76      3.13 o 
  -2   3   4      382.79      396.50     11.79 o 
  -1   3   4       14.07       14.56      0.98 o 
   0   3   4     5593.04     4685.45     69.18 o 
   1   3   4      158.46      138.52      2.98 o 
   2   3   4      190.65      120.95      4.17 o 
   3   3   4       71.29      108.88      2.75 o 
   4   3   4      139.46      211.95      7.94 o 
   5   3   4      737.85      704.16     14.24 o 
   6   3   4        0.14       -1.05      1.67 o 
   7   3   4       40.26       43.75      4.90 o 
   8   3   4        1.45        1.44      2.64 o 
   9   3   4        1.91       -4.05      4.06 o 
  -9   4   4      116.47      156.53      6.52 o 
  -8   4   4      226.67      234.90      6.49 o 
  -7   4   4        1.69        0.68      1.80 o 
  -6   4   4      391.73      429.06      9.21 o 
  -5   4   4      121.66      126.98      3.56 o 
  -4   4   4        2.41        7.85      1.74 o 
  -3   4   4       46.09       23.73      2.60 o 
  -2   4   4     1810.66     1550.09     23.49 o 
  -1   4   4     1603.64     1417.27     21.46 o 
   0   4   4       99.10      100.01      3.88 o 
   1   4   4     1186.53     1367.90     20.71 o 
   2   4   4      784.49      608.95      8.93 o 
   3   4   4      268.51      289.37      5.48 o 
   4   4   4      751.74      812.41     14.21 o 
   5   4   4     1788.61     1774.63     29.85 o 
   6   4   4       58.34       58.98      3.07 o 
   7   4   4     1302.97     1177.35     23.16 o 
   8   4   4      241.68      194.70      6.84 o 
   9   4   4       52.17       28.49      4.99 o 
  -9   5   4        6.22       -1.29      2.96 o 
  -8   5   4        8.91       13.29      2.99 o 
  -7   5   4       35.05       35.45      3.20 o 
  -6   5   4      199.20      206.26      7.95 o 
  -5   5   4      110.80      103.90      3.24 o 
  -4   5   4      922.67      902.68     15.43 o 
  -3   5   4     1298.84     1200.31     19.85 o 
  -2   5   4     1501.08     1445.55     22.03 o 
  -1   5   4      354.08      344.60     10.76 o 
   0   5   4        0.93        1.01      0.65 o 
   1   5   4     1997.38     2249.58     33.64 o 
   2   5   4      131.92      234.15      6.76 o 
   3   5   4      237.38      261.29      4.72 o 
   4   5   4       28.13       29.92      2.25 o 
   5   5   4        0.36        0.11      1.30 o 
   6   5   4        5.39       -0.24      1.76 o 
   7   5   4       77.59       86.59      4.39 o 
   8   5   4      105.95      124.00      7.45 o 
   9   5   4       12.22       15.07      4.67 o 
  -9   6   4      124.76      167.04      7.02 o 
  -8   6   4       58.96       70.88      8.85 o 
  -7   6   4       49.67       57.12      5.55 o 
  -6   6   4       13.32       16.83      2.54 o 
  -5   6   4      105.29      121.31      3.56 o 
  -4   6   4      857.56      922.69     15.79 o 
  -3   6   4      957.33      820.10     13.00 o 
  -2   6   4     1561.03     1473.22     27.34 o 
  -1   6   4     6057.59     6086.72     90.25 o 
   0   6   4     2481.67     2512.22     37.73 o 
   1   6   4     1105.27     1135.57     17.38 o 
   2   6   4      619.17      762.06     11.99 o 
   3   6   4      581.96      682.47     10.17 o 
   4   6   4     1281.12     1223.22     20.92 o 
   5   6   4      718.95      760.74     13.71 o 
   6   6   4      421.61      450.85     12.33 o 
   7   6   4      361.60      327.61     10.14 o 
   8   6   4      160.01      160.92      8.54 o 
   9   6   4       91.38       83.28     12.50 o 
  -9   7   4       13.88       11.08      3.50 o 
  -8   7   4       48.91       49.91      4.31 o 
  -7   7   4       76.85       98.80      4.95 o 
  -6   7   4       12.14       12.35      2.23 o 
  -5   7   4      124.02      123.81      5.17 o 
  -4   7   4       25.02       16.31      1.93 o 
  -3   7   4      592.96      471.76      9.70 o 
  -2   7   4       59.39       42.39      2.08 o 
  -1   7   4      182.38      206.35      3.94 o 
   0   7   4      155.45      130.53      2.83 o 
   1   7   4      632.39      576.72      9.30 o 
   2   7   4      136.60      117.81      3.40 o 
   3   7   4       28.63       25.95      1.42 o 
   4   7   4       58.42       61.47      3.02 o 
   5   7   4       19.34       27.21      2.87 o 
   6   7   4        0.81        8.28      2.77 o 
   7   7   4       12.73       17.33      4.16 o 
   8   7   4       16.79       18.53      4.61 o 
   9   7   4       30.22       29.46      5.53 o 
  -9   8   4       10.74       13.94      3.67 o 
  -8   8   4        7.17        5.53      3.43 o 
  -7   8   4       96.17       94.98      5.03 o 
  -6   8   4      371.77      388.11      9.34 o 
  -5   8   4      592.76      545.97     11.90 o 
  -4   8   4      149.29      146.79      4.56 o 
  -3   8   4     1053.04     1084.17     21.10 o 
  -2   8   4     1004.86      965.12     17.13 o 
  -1   8   4     2109.80     2234.10     37.95 o 
   0   8   4      766.94      703.59     13.25 o 
   1   8   4      908.99      793.18     12.55 o 
   2   8   4      162.79      173.83      4.17 o 
   3   8   4      942.40     1040.28     18.38 o 
   4   8   4      138.72      123.82      3.78 o 
   5   8   4      521.46      463.52     10.60 o 
   6   8   4      202.59      215.04      7.59 o 
   7   8   4      417.03      416.95     14.55 o 
   8   8   4      108.95       92.14      6.90 o 
  -8   9   4       48.50       52.19      4.42 o 
  -7   9   4        2.82        6.91      3.61 o 
  -6   9   4        0.09       -1.81      2.06 o 
  -5   9   4      402.86      355.11      8.62 o 
  -4   9   4       16.73       17.44      2.17 o 
  -3   9   4        0.42        2.31      1.94 o 
  -2   9   4        4.46        6.26      1.42 o 
  -1   9   4      705.64      647.14     11.93 o 
   0   9   4      434.63      415.18      9.57 o 
   1   9   4      889.51      970.83     17.14 o 
   2   9   4       10.76        5.49      1.42 o 
   3   9   4      380.73      357.86      7.41 o 
   4   9   4       98.83       98.57      3.93 o 
   5   9   4      175.60      164.68      5.31 o 
   6   9   4      122.58      109.43      7.56 o 
   7   9   4        0.11        2.82      3.71 o 
   8   9   4       23.75       31.47      5.25 o 
  -8  10   4       10.73        4.62      3.25 o 
  -7  10   4      103.36      114.52      5.68 o 
  -6  10   4        1.29        1.50      2.24 o 
  -5  10   4       60.62       54.31      6.56 o 
  -4  10   4      106.25       86.48      3.75 o 
  -3  10   4      194.12      172.11      5.02 o 
  -2  10   4        2.28        1.47      1.42 o 
  -1  10   4      635.09      657.46     14.37 o 
   0  10   4      273.91      237.46      6.39 o 
   1  10   4      119.05      124.19      5.80 o 
   2  10   4      215.58      243.44      6.52 o 
   3  10   4      511.66      551.74     10.61 o 
   4  10   4      187.98      191.78      5.68 o 
   5  10   4      199.05      172.21      5.54 o 
   6  10   4      269.06      283.93     10.23 o 
   7  10   4       21.86       24.70      5.74 o 
   8  10   4       77.23       79.50      6.86 o 
  -8  11   4        0.01        1.45      3.36 o 
  -7  11   4        2.96        9.40      3.18 o 
  -6  11   4        4.77       -0.76      2.33 o 
  -5  11   4       49.66       40.33      3.14 o 
  -4  11   4       97.81       91.90      4.69 o 
  -3  11   4      186.23      187.84      6.62 o 
  -2  11   4      448.10      422.11     11.06 o 
  -1  11   4      337.89      334.04      8.43 o 
   0  11   4      354.38      368.25      9.02 o 
   1  11   4      106.16      120.64      6.23 o 
   2  11   4       38.69       34.76      2.68 o 
   3  11   4      105.22       92.86      4.02 o 
   4  11   4        6.50        3.76      2.02 o 
   5  11   4       57.78       75.15      3.49 o 
   6  11   4       14.46       10.43      3.33 o 
   7  11   4       19.26       21.32      4.72 o 
  -7  12   4       21.83       24.54      3.82 o 
  -6  12   4      182.81      179.08      6.18 o 
  -5  12   4      118.01      118.94      5.70 o 
  -4  12   4      137.43      136.86      5.87 o 
  -3  12   4      356.99      330.31      9.85 o 
  -2  12   4      270.79      270.32     15.88 o 
  -1  12   4       36.00       41.03      3.00 o 
   0  12   4       39.26       39.93      2.91 o 
   1  12   4      479.83      522.89     12.16 o 
   2  12   4      141.93      150.15      5.21 o 
   3  12   4      164.99      195.05     14.69 o 
   4  12   4      126.87      126.42      6.01 o 
   5  12   4       74.48       71.84      4.22 o 
   6  12   4       86.34       89.32      6.09 o 
   7  12   4      118.62      128.74      7.97 o 
  -7  13   4        1.71        3.33      3.99 o 
  -6  13   4       60.77       69.15      5.10 o 
  -5  13   4        0.51        5.06      2.93 o 
  -4  13   4       38.72       43.97      4.70 o 
  -3  13   4       25.40       30.85      3.40 o 
  -2  13   4        1.28        1.69      2.23 o 
  -1  13   4        9.75        7.01      2.31 o 
   0  13   4       77.12       78.04      3.96 o 
   1  13   4      142.73      144.19      5.27 o 
   2  13   4        1.07       -0.66      2.13 o 
   3  13   4        3.27        1.46      2.88 o 
   4  13   4       18.65       20.72      3.55 o 
   5  13   4        0.01       -0.06      2.59 o 
   6  13   4       17.48       17.13      4.71 o 
  -6  14   4       66.31       75.30      5.49 o 
  -5  14   4       46.77       48.82      4.68 o 
  -4  14   4       53.01       53.73      5.03 o 
  -3  14   4      123.93      116.82      5.83 o 
  -2  14   4      254.30      222.55      9.83 o 
  -1  14   4       25.88       23.47      3.76 o 
   0  14   4      250.21      239.10      7.22 o 
   1  14   4      266.99      270.43      7.85 o 
   2  14   4      426.57      424.68     12.52 o 
   3  14   4      221.20      245.75      9.04 o 
   4  14   4       90.35       93.24      5.75 o 
   5  14   4       73.61       66.52      5.33 o 
   6  14   4       57.66       57.35      6.44 o 
  -5  15   4       16.35       13.35      3.67 o 
  -4  15   4        0.45       -2.28      2.96 o 
  -3  15   4       12.16       13.95      3.38 o 
  -2  15   4       19.98       17.52      3.38 o 
  -1  15   4       23.46       23.60      3.13 o 
   0  15   4       11.28       12.20      2.88 o 
   1  15   4        2.09        3.73      2.78 o 
   2  15   4        6.33        6.65      2.82 o 
   3  15   4       11.33       11.34      3.72 o 
   4  15   4       11.96       12.55      4.15 o 
   5  15   4       25.86       34.02      6.68 o 
  -4  16   4       59.01       61.11      5.06 o 
  -3  16   4       99.11       91.22      5.69 o 
  -2  16   4       43.94       35.45      7.85 o 
  -1  16   4        3.72       -0.81      2.66 o 
   0  16   4      117.28      101.51      5.12 o 
   1  16   4      199.42      217.83      7.40 o 
   2  16   4       98.01      101.85      5.24 o 
   3  16   4      103.22      114.31      9.47 o 
   4  16   4       86.51       95.26      6.41 o 
  -3  17   4        5.61        6.19      3.59 o 
  -2  17   4        0.65       -2.90      3.17 o 
  -1  17   4        4.93        3.92      3.36 o 
   0  17   4        1.69        0.44      3.00 o 
   1  17   4        6.26        6.25      3.15 o 
   2  17   4        0.56        0.50      3.70 o 
 -10   1   5       42.38       36.59      4.29 o 
  -9   1   5       12.68       23.73      3.35 o 
  -8   1   5       96.22      111.91      4.50 o 
  -7   1   5      262.70      289.49      7.20 o 
  -6   1   5      129.56      115.34      4.03 o 
  -5   1   5      404.11      413.15      8.70 o 
  -4   1   5       59.36       97.25      4.12 o 
  -3   1   5        3.32        5.33      1.30 o 
  -2   1   5      193.04      192.55      3.92 o 
  -1   1   5    12196.86    12476.70    170.11 o 
   0   1   5     4288.44     3560.66     52.96 o 
   1   1   5     7210.08     7206.12    116.48 o 
   2   1   5     1192.53     1411.21     23.46 o 
   3   1   5      822.23      944.03     18.14 o 
   4   1   5       68.62       73.69      3.14 o 
   5   1   5      399.68      489.48     10.55 o 
   6   1   5      210.00      243.70      6.76 o 
   7   1   5     1004.79     1035.60     20.91 o 
   8   1   5      277.66      267.58      7.54 o 
   9   1   5      171.41      157.57      8.66 o 
 -10   2   5        2.78        4.75      2.89 o 
  -9   2   5       46.23       46.80      3.55 o 
  -8   2   5        8.04        5.76      2.32 o 
  -7   2   5      105.94      125.89      6.13 o 
  -6   2   5       19.54       15.86      2.10 o 
  -5   2   5       16.63        7.06      1.64 o 
  -4   2   5       28.89       38.98      2.31 o 
  -3   2   5      214.99      297.18      5.68 o 
  -2   2   5      262.36      371.29     19.42 o 
  -1   2   5     1387.84     1246.58     24.40 o 
   0   2   5        0.30        5.57      1.31 o 
   1   2   5      378.85      218.07      8.61 o 
   2   2   5       13.47        7.45      0.84 o 
   3   2   5       27.33       41.62      1.66 o 
   4   2   5       13.84        5.78      1.45 o 
   5   2   5      278.09      287.14      8.24 o 
   6   2   5       50.18       53.42      3.04 o 
   7   2   5       19.02       10.23      2.49 o 
   8   2   5        1.92       -0.52      2.87 o 
   9   2   5        0.86       -1.12      2.91 o 
  -9   3   5       40.65       61.32      3.84 o 
  -8   3   5      157.35      168.29      5.49 o 
  -7   3   5      297.16      310.72      8.06 o 
  -6   3   5      529.52      566.82     11.64 o 
  -5   3   5      434.87      448.07      9.33 o 
  -4   3   5        1.42        1.84      1.09 o 
  -3   3   5       51.79       24.47      2.50 o 
  -2   3   5     2058.66     2326.17     35.01 o 
  -1   3   5     1297.30      945.67     33.37 o 
   0   3   5      662.52      445.95     10.36 o 
   1   3   5      991.01      767.67     11.06 o 
   2   3   5      146.77      193.60      4.03 o 
   3   3   5      367.72      494.51      8.99 o 
   4   3   5        8.92        8.72      2.17 o 
   5   3   5       64.36       96.91      5.91 o 
   6   3   5       69.36       97.18      5.38 o 
   7   3   5     1451.54     1464.61     28.58 o 
   8   3   5      563.44      551.17     12.57 o 
   9   3   5      136.68      112.97      5.78 o 
  -9   4   5        7.26       10.57      3.19 o 
  -8   4   5       25.53       29.77      2.97 o 
  -7   4   5       16.00       15.33      2.33 o 
  -6   4   5        1.12        2.54      1.80 o 
  -5   4   5      345.05      318.33     10.79 o 
  -4   4   5      100.69      132.94      3.44 o 
  -3   4   5       17.14       20.83      4.24 o 
  -2   4   5      347.91      295.15      8.21 o 
  -1   4   5       35.15       51.96      1.95 o 
   0   4   5      238.58      250.22      5.89 o 
   1   4   5       82.37       26.54      1.85 o 
   2   4   5        3.77       14.18      0.89 o 
   3   4   5       56.93       77.18      5.17 o 
   4   4   5        4.34        6.38      1.21 o 
   5   4   5      274.25      277.40      6.82 o 
   6   4   5      327.03      285.70      8.96 o 
   7   4   5       11.20        2.09      2.40 o 
   8   4   5        0.01        2.29      2.78 o 
   9   4   5       10.46        3.87      6.41 o 
  -9   5   5      120.35      136.41      6.48 o 
  -8   5   5      136.11      157.11      6.36 o 
  -7   5   5       43.77       49.45      3.70 o 
  -6   5   5      246.13      220.63      5.85 o 
  -5   5   5      199.24      174.51      4.38 o 
  -4   5   5       74.14       76.24      4.32 o 
  -3   5   5        5.77        5.59      1.40 o 
  -2   5   5      965.91     1046.63     16.26 o 
  -1   5   5     3305.52     2952.66     44.17 o 
   0   5   5     4296.86     4450.50     66.12 o 
   1   5   5     2918.30     3042.82     45.60 o 
   2   5   5     1085.60     1121.65     17.31 o 
   3   5   5      185.40      274.09      6.66 o 
   4   5   5      910.91      947.01     16.50 o 
   5   5   5      274.29      279.30      7.15 o 
   6   5   5      178.21      205.21      5.87 o 
   7   5   5      704.01      712.05     15.22 o 
   8   5   5      165.22      186.29      9.14 o 
   9   5   5      110.38      104.44     13.79 o 
  -9   6   5        3.93        5.61      3.39 o 
  -8   6   5       14.56        9.38      3.08 o 
  -7   6   5        5.45        2.05      2.94 o 
  -6   6   5       18.83       12.40      2.51 o 
  -5   6   5       16.37       16.79      1.80 o 
  -4   6   5       16.03        7.28      1.40 o 
  -3   6   5      295.39      278.20      5.62 o 
  -2   6   5      732.33      618.95     10.00 o 
  -1   6   5      985.87      885.39     13.80 o 
   0   6   5       64.17       84.36      3.92 o 
   1   6   5      872.73      812.82     12.75 o 
   2   6   5      134.52       91.53      3.76 o 
   3   6   5      567.07      674.91     11.03 o 
   4   6   5      135.03      157.39      8.09 o 
   5   6   5      108.27       87.88      4.24 o 
   6   6   5        6.26        6.00      2.73 o 
   7   6   5       14.80       22.71      3.71 o 
   8   6   5       17.51       25.25      4.87 o 
   9   6   5       86.79      111.78      7.97 o 
  -9   7   5        1.31       -2.67      3.04 o 
  -8   7   5       10.66       16.87      3.38 o 
  -7   7   5       53.04       68.32      4.32 o 
  -6   7   5      299.30      320.76      9.14 o 
  -5   7   5      157.03      169.32      5.22 o 
  -4   7   5       69.87       93.24      3.63 o 
  -3   7   5      126.87      124.96      3.35 o 
  -2   7   5      619.50      597.52      9.79 o 
  -1   7   5     1204.56     1152.62     17.87 o 
   0   7   5      666.83      599.25     11.46 o 
   1   7   5     1026.78      964.34     15.07 o 
   2   7   5      563.72      462.47      7.77 o 
   3   7   5      508.76      658.54     10.85 o 
   4   7   5       65.62       89.65      3.59 o 
   5   7   5      166.60      143.18      5.75 o 
   6   7   5       82.91       79.01      4.73 o 
   7   7   5      427.73      464.29     14.17 o 
   8   7   5      128.63      145.56      8.34 o 
  -9   8   5        0.80       -0.77      3.54 o 
  -8   8   5       14.62       12.82      3.39 o 
  -7   8   5       14.60        2.24      2.73 o 
  -6   8   5        2.93       -0.18      2.44 o 
  -5   8   5      286.31      258.32      6.88 o 
  -4   8   5       38.42       29.80      2.53 o 
  -3   8   5       75.65       76.35      4.92 o 
  -2   8   5      293.98      290.30      6.19 o 
  -1   8   5       28.31       36.40      4.17 o 
   0   8   5       27.70       41.03      3.12 o 
   1   8   5      765.23      756.03     12.06 o 
   2   8   5        2.14        4.34      1.26 o 
   3   8   5       15.28       21.51      2.75 o 
   4   8   5       85.84       65.44      3.23 o 
   5   8   5      123.68      142.45      7.00 o 
   6   8   5      285.07      329.34     10.14 o 
   7   8   5       25.60       15.12      3.53 o 
   8   8   5        0.33       -4.15      3.86 o 
  -8   9   5       29.55       28.41      3.86 o 
  -7   9   5      220.58      240.86     16.21 o 
  -6   9   5       18.73       12.72      2.88 o 
  -5   9   5       62.12       68.33      3.56 o 
  -4   9   5      124.45      115.09      5.86 o 
  -3   9   5      605.16      604.43     12.67 o 
  -2   9   5      644.82      602.22     11.40 o 
  -1   9   5     1462.94     1476.40     25.67 o 
   0   9   5      459.70      439.17     24.39 o 
   1   9   5      352.91      350.76      7.13 o 
   2   9   5      520.73      503.97      9.69 o 
   3   9   5     1053.97      968.59     19.61 o 
   4   9   5       63.55       80.83      3.77 o 
   5   9   5      272.17      268.21      8.59 o 
   6   9   5      218.14      209.50      7.71 o 
   7   9   5      113.41      104.73      8.34 o 
   8   9   5       92.36       84.71      7.04 o 
  -8  10   5       12.07        8.87      3.43 o 
  -7  10   5        3.77        0.87      2.85 o 
  -6  10   5       24.51       35.54      3.14 o 
  -5  10   5      234.42      237.45      6.69 o 
  -4  10   5        0.03       -0.26      1.89 o 
  -3  10   5       10.95        9.89      2.26 o 
  -2  10   5      198.62      206.89      6.89 o 
  -1  10   5       24.55       22.81      2.32 o 
   0  10   5      142.19      120.82      4.64 o 
   1  10   5        2.00        1.48      1.65 o 
   2  10   5       12.46       13.88      2.08 o 
   3  10   5      147.55      138.72      7.56 o 
   4  10   5       68.25       80.66      3.40 o 
   5  10   5       74.41       73.72      3.86 o 
   6  10   5      130.73      138.68      6.35 o 
   7  10   5        2.94       -2.72      3.72 o 
  -7  11   5        2.95        0.19      3.03 o 
  -6  11   5       41.68       45.68      3.58 o 
  -5  11   5       30.94       34.45      3.04 o 
  -4  11   5      170.60      170.26      5.42 o 
  -3  11   5      132.53      110.56      6.61 o 
  -2  11   5        1.89        0.86      1.84 o 
  -1  11   5       86.38       80.07      5.11 o 
   0  11   5      189.63      177.70      6.13 o 
   1  11   5      449.71      456.21     10.86 o 
   2  11   5       92.06       94.61      4.02 o 
   3  11   5      161.71      169.37      8.73 o 
   4  11   5      154.46      159.31      5.30 o 
   5  11   5      203.90      210.04      6.42 o 
   6  11   5       81.48       85.28      5.33 o 
   7  11   5       52.80       53.97     13.83 o 
  -7  12   5       10.53       13.30      3.57 o 
  -6  12   5       11.23        7.22      2.83 o 
  -5  12   5        9.17       10.00      2.96 o 
  -4  12   5       34.56       45.06      3.86 o 
  -3  12   5        0.55        4.08      2.57 o 
  -2  12   5      222.41      204.15      7.16 o 
  -1  12   5      121.69      136.73      4.94 o 
   0  12   5        9.06       11.82      2.30 o 
   1  12   5      146.21      143.97      5.11 o 
   2  12   5        3.13        7.06      2.24 o 
   3  12   5       79.72       92.80      5.21 o 
   4  12   5       18.56       24.90      3.57 o 
   5  12   5       12.23        9.20      2.93 o 
   6  12   5        6.13        3.04      5.01 o 
   7  12   5        0.10        1.20      4.34 o 
  -6  13   5       81.93       82.49      5.46 o 
  -5  13   5       57.72       67.45      4.82 o 
  -4  13   5      107.43      100.13      5.39 o 
  -3  13   5      196.75      181.59      7.05 o 
  -2  13   5      309.06      300.73     10.97 o 
  -1  13   5       46.16       56.92      3.56 o 
   0  13   5      117.89      107.62      4.86 o 
   1  13   5       22.56       11.50      2.47 o 
   2  13   5      106.58       85.64      5.16 o 
   3  13   5      136.94      154.42     10.09 o 
   4  13   5      160.24      163.80      7.15 o 
   5  13   5      111.66      114.86      5.46 o 
   6  13   5       76.44       66.69     11.49 o 
  -6  14   5        7.34        3.51      3.54 o 
  -5  14   5        7.49       10.65      3.71 o 
  -4  14   5        0.74        1.00      2.89 o 
  -3  14   5        8.76       10.69      3.09 o 
  -2  14   5       56.28       60.33      4.43 o 
  -1  14   5        0.32       -2.94      2.20 o 
   0  14   5        9.76       10.99      2.67 o 
   1  14   5       36.60       37.32      3.41 o 
   2  14   5        0.19        1.12      3.12 o 
   3  14   5       11.43       10.93      3.45 o 
   4  14   5        1.51        1.74      3.23 o 
   5  14   5        9.85       13.77      3.48 o 
  -5  15   5        3.08        6.31      3.48 o 
  -4  15   5       44.56       52.70      4.98 o 
  -3  15   5      125.81      125.92     11.38 o 
  -2  15   5      146.65      143.60      6.58 o 
  -1  15   5       18.13       17.25      3.07 o 
   0  15   5      186.39      185.57      6.51 o 
   1  15   5      160.91      142.19      5.74 o 
   2  15   5      141.46      124.00      6.71 o 
   3  15   5      153.11      156.41      7.44 o 
   4  15   5      139.78      145.08      7.32 o 
  -4  16   5        0.05       -3.34      3.40 o 
  -3  16   5        6.57       10.63      3.65 o 
  -2  16   5        8.16       11.72      4.73 o 
  -1  16   5        0.96        0.67      3.04 o 
   0  16   5        7.38        2.78      2.92 o 
   1  16   5        6.33        9.38      3.09 o 
   2  16   5        0.24       -4.54      3.44 o 
   3  16   5        1.10       -1.28      3.59 o 
  -2  17   5        2.78       -0.63      3.35 o 
  -1  17   5       10.72        7.17      3.57 o 
   0  17   5       23.09       16.48      3.55 o 
   1  17   5        8.13       11.99      4.08 o 
   2  17   5       24.32       17.38      4.43 o 
  -9   0   6       39.92       52.68      5.35 o 
  -8   0   6      142.61      130.27      6.92 o 
  -7   0   6        2.79       -1.30      2.87 o 
  -6   0   6      114.40      112.06     10.50 o 
  -5   0   6      394.25      358.20     19.75 o 
  -4   0   6       13.49        5.37      2.39 o 
  -3   0   6        2.18        5.93      1.15 o 
  -2   0   6       97.88      138.12      4.15 o 
  -1   0   6     3126.84     2920.14     61.79 o 
   0   0   6      513.66      418.41      9.75 o 
   1   0   6     8241.92     6929.87    144.88 o 
   2   0   6     4770.00     4310.06    110.82 o 
   3   0   6     3305.22     3324.12     85.79 o 
   4   0   6      517.14      569.09     16.78 o 
   5   0   6      118.80      142.91      6.48 o 
   6   0   6       79.76       61.57      8.49 o 
   7   0   6      292.99      405.71     13.81 o 
   8   0   6      114.78      149.83      7.99 o 
   9   0   6      229.19      261.26     11.37 o 
  -9   1   6       24.04       20.65      3.06 o 
  -8   1   6        2.81       -1.55      2.72 o 
  -7   1   6      354.98      333.65      7.99 o 
  -6   1   6        1.94        1.07      1.81 o 
  -5   1   6      169.00      179.93      4.98 o 
  -4   1   6        2.84        0.61      1.29 o 
  -3   1   6      252.17      265.52      6.25 o 
  -2   1   6       88.28      105.03      2.25 o 
  -1   1   6      223.16      270.78      5.15 o 
   0   1   6      503.20      540.23     11.99 o 
   1   1   6      198.30      225.31      6.17 o 
   2   1   6      193.02      294.29      6.55 o 
   3   1   6      153.64      128.38      4.03 o 
   4   1   6        3.80        2.52      1.50 o 
   5   1   6       18.32       15.03      2.00 o 
   6   1   6      115.76      109.81      6.78 o 
   7   1   6       87.84       79.92      4.12 o 
   8   1   6       16.27       10.25      2.77 o 
   9   1   6        0.29       -1.44      3.33 o 
  -9   2   6        1.69       -2.06      2.45 o 
  -8   2   6        6.65        8.47      2.47 o 
  -7   2   6      326.48      391.19      9.04 o 
  -6   2   6     1010.21     1022.02     19.48 o 
  -5   2   6      944.80      884.23     16.87 o 
  -4   2   6     1191.90     1133.41     20.88 o 
  -3   2   6       74.89       59.74      3.93 o 
  -2   2   6      886.57     1061.32     17.64 o 
  -1   2   6      252.37      381.17      6.37 o 
   0   2   6     2312.22     2083.13     31.35 o 
   1   2   6      665.41      474.41      7.70 o 
   2   2   6     3013.11     2833.76     46.43 o 
   3   2   6     2493.22     2765.43     51.04 o 
   4   2   6      277.79      266.10      6.44 o 
   5   2   6        6.84        8.95      1.87 o 
   6   2   6      133.92      110.63      4.33 o 
   7   2   6      553.98      618.62     13.61 o 
   8   2   6      222.84      247.61      7.37 o 
   9   2   6      218.40      234.73      8.29 o 
  -9   3   6        6.45        3.60      3.07 o 
  -8   3   6       44.87       59.49      3.62 o 
  -7   3   6       55.20       51.55      3.26 o 
  -6   3   6       49.45       59.19      3.14 o 
  -5   3   6       40.72       45.56      2.59 o 
  -4   3   6      111.40       76.48      5.82 o 
  -3   3   6      822.43      712.76     19.94 o 
  -2   3   6       83.15      112.66      6.22 o 
  -1   3   6      194.83      206.42      7.32 o 
   0   3   6      301.09      433.69     10.74 o 
   1   3   6       56.94       42.30      2.99 o 
   2   3   6      346.40      478.29      8.72 o 
   3   3   6      700.68      755.05     14.99 o 
   4   3   6      108.34      121.64      4.01 o 
   5   3   6       86.58      104.86      3.90 o 
   6   3   6       84.39      109.49      6.42 o 
   7   3   6        9.06        7.99      2.56 o 
   8   3   6       25.16       21.21      5.67 o 
   9   3   6        2.62        6.69      3.30 o 
  -9   4   6       49.86       32.06      4.00 o 
  -8   4   6      115.57      116.71      4.76 o 
  -7   4   6       28.48       34.65      2.90 o 
  -6   4   6      546.77      544.67     11.40 o 
  -5   4   6      603.58      574.20     11.63 o 
  -4   4   6       10.08       28.64      2.37 o 
  -3   4   6      170.23      197.04      4.96 o 
  -2   4   6      324.38      416.78      7.04 o 
  -1   4   6       75.53      100.33      4.89 o 
   0   4   6       22.69       21.51      1.41 o 
   1   4   6     2296.21     2161.63     30.12 o 
   2   4   6     1088.85      975.18     16.77 o 
   3   4   6      371.69      370.13      7.14 o 
   4   4   6      382.36      440.77      9.63 o 
   5   4   6       15.65       10.21      2.02 o 
   6   4   6        1.87        3.49      2.00 o 
   7   4   6      372.59      408.83      9.91 o 
   8   4   6      251.72      314.59      8.56 o 
   9   4   6       89.20      104.88      8.54 o 
  -9   5   6        0.39       -0.55      3.03 o 
  -8   5   6        5.13        6.44      3.01 o 
  -7   5   6       80.30       80.26      4.59 o 
  -6   5   6      418.14      411.32      9.14 o 
  -5   5   6      100.99      121.89      4.48 o 
  -4   5   6       20.48       30.75      1.88 o 
  -3   5   6       24.06       39.17      1.90 o 
  -2   5   6      333.05      379.68      6.57 o 
  -1   5   6       21.85       28.43      3.09 o 
   0   5   6      230.26      238.04     11.57 o 
   1   5   6      299.38      248.94      4.57 o 
   2   5   6       13.60       42.54      1.77 o 
   3   5   6      500.75      454.36      8.60 o 
   4   5   6      210.10      258.41      7.66 o 
   5   5   6      124.66      107.19      4.01 o 
   6   5   6       14.21       24.61      2.60 o 
   7   5   6       15.07       12.43      2.72 o 
   8   5   6        1.23       -2.37      3.77 o 
  -9   6   6        5.75        8.19      3.46 o 
  -8   6   6       21.55       27.88      3.74 o 
  -7   6   6       49.08       60.48      4.21 o 
  -6   6   6      144.81      176.34     11.63 o 
  -5   6   6       34.87       49.39      4.21 o 
  -4   6   6      401.71      417.76      8.07 o 
  -3   6   6      121.31      126.38      3.71 o 
  -2   6   6      474.81      525.66      8.76 o 
  -1   6   6      226.44      231.70      4.43 o 
   0   6   6     2649.84     2308.31     34.83 o 
   1   6   6      750.49      748.63     29.50 o 
   2   6   6     2559.40     2335.54     38.63 o 
   3   6   6      978.94      913.78     15.99 o 
   4   6   6     1251.17     1315.41     25.24 o 
   5   6   6      112.02      133.11      4.51 o 
   6   6   6       90.14       97.83      5.23 o 
   7   6   6      223.31      215.87      8.11 o 
   8   6   6       61.30       66.76      6.21 o 
  -9   7   6        1.97        6.01      3.50 o 
  -8   7   6        5.33       -3.70      2.87 o 
  -7   7   6       75.16       93.51      5.03 o 
  -6   7   6       69.29       75.74      4.39 o 
  -5   7   6        1.29       -1.40      1.77 o 
  -4   7   6       46.20       37.06      2.58 o 
  -3   7   6        5.49       11.54      1.48 o 
  -2   7   6       15.88       22.60      3.39 o 
  -1   7   6      517.72      498.69      8.38 o 
   0   7   6      404.08      394.66      6.84 o 
   1   7   6       25.22       25.92      3.26 o 
   2   7   6      111.06      136.68      3.61 o 
   3   7   6      297.87      275.58      5.81 o 
   4   7   6      187.81      193.04      8.79 o 
   5   7   6       88.27       83.67      4.63 o 
   6   7   6       36.98       54.90      5.75 o 
   7   7   6        1.52       -0.27      3.07 o 
   8   7   6       35.90       42.49      5.73 o 
  -8   8   6       17.23       14.96      3.59 o 
  -7   8   6       68.61       78.74      4.83 o 
  -6   8   6      203.66      198.08      7.00 o 
  -5   8   6      423.07      418.64     12.71 o 
  -4   8   6      262.27      231.09      6.24 o 
  -3   8   6      217.83      232.60     13.82 o 
  -2   8   6      637.79      652.45     12.16 o 
  -1   8   6      937.76      984.02     15.55 o 
   0   8   6      316.41      286.89      5.38 o 
   1   8   6     1198.72     1136.77     17.82 o 
   2   8   6      604.68      632.15     11.54 o 
   3   8   6      689.14      650.14     12.38 o 
   4   8   6       27.87       38.33      2.71 o 
   5   8   6      164.65      158.35      6.37 o 
   6   8   6       86.13       80.02      5.03 o 
   7   8   6      150.93      134.93      6.59 o 
   8   8   6      118.26      117.02     11.10 o 
  -8   9   6        2.10        6.78      3.31 o 
  -7   9   6       21.95       23.61      3.54 o 
  -6   9   6       20.03       16.64      3.04 o 
  -5   9   6      318.35      346.76      7.71 o 
  -4   9   6      145.47      124.83      4.46 o 
  -3   9   6      206.70      176.28      5.20 o 
  -2   9   6       32.53       21.98      2.42 o 
  -1   9   6       38.58       56.86      2.58 o 
   0   9   6       18.13       15.60      1.93 o 
   1   9   6       81.11      124.48      4.45 o 
   2   9   6       13.01       27.07      2.34 o 
   3   9   6      211.66      193.79      5.63 o 
   4   9   6       38.28       49.74      3.10 o 
   5   9   6        0.12       -0.66      2.65 o 
   6   9   6      158.25      186.17      7.46 o 
   7   9   6       63.61       77.36      7.32 o 
  -8  10   6       36.50       33.07      4.60 o 
  -7  10   6       46.36       49.66      4.89 o 
  -6  10   6       19.95       26.96      3.41 o 
  -5  10   6        2.20        5.77      2.27 o 
  -4  10   6      112.47      133.67      4.79 o 
  -3  10   6        1.40        1.16      1.85 o 
  -2  10   6        6.00        5.65      1.80 o 
  -1  10   6      139.62      140.51     12.59 o 
   0  10   6      282.17      282.97      7.38 o 
   1  10   6       71.50       56.01      8.22 o 
   2  10   6      165.54      143.27      7.17 o 
   3  10   6      349.12      327.31      8.15 o 
   4  10   6       94.77       90.78      3.66 o 
   5  10   6      220.50      248.06      8.48 o 
   6  10   6       98.76       83.76      5.34 o 
   7  10   6       34.92       20.69      4.06 o 
  -7  11   6        1.83        2.61      3.20 o 
  -6  11   6        0.01       -0.98      2.65 o 
  -5  11   6        2.54        5.31      2.91 o 
  -4  11   6        9.26        2.00      2.22 o 
  -3  11   6       58.67       61.36      3.98 o 
  -2  11   6      203.14      206.49      7.06 o 
  -1  11   6      264.21      254.84      7.04 o 
   0  11   6       46.18       48.51      3.04 o 
   1  11   6        3.56        5.25      2.05 o 
   2  11   6      122.57      118.93      5.73 o 
   3  11   6      224.75      215.07      7.88 o 
   4  11   6       48.63       53.62      3.10 o 
   5  11   6        2.81        8.31      3.71 o 
   6  11   6        0.01       -0.34      3.20 o 
   7  11   6        0.23       -6.09      4.07 o 
  -7  12   6       16.03       12.30      3.61 o 
  -6  12   6       78.19       74.02      4.85 o 
  -5  12   6       60.56       69.36      5.51 o 
  -4  12   6       55.76       59.66      4.29 o 
  -3  12   6      190.86      187.38      7.80 o 
  -2  12   6      313.69      280.88      8.88 o 
  -1  12   6      219.48      214.08      6.47 o 
   0  12   6      111.12      121.45      5.90 o 
   1  12   6       66.57       75.41      3.87 o 
   2  12   6       77.43       73.90      6.62 o 
   3  12   6       65.33       68.78      4.78 o 
   4  12   6      155.64      157.22      6.95 o 
   5  12   6      193.53      221.31     11.54 o 
   6  12   6       70.01       72.60      7.73 o 
  -6  13   6       44.78       42.50      6.74 o 
  -5  13   6        1.85        3.29      3.05 o 
  -4  13   6        0.01        3.22      2.84 o 
  -3  13   6        0.66       -2.58      2.51 o 
  -2  13   6      116.81      121.71      5.66 o 
  -1  13   6        3.39        2.46      2.31 o 
   0  13   6       25.38       29.41      2.97 o 
   1  13   6        0.23        0.65      2.22 o 
   2  13   6        6.26        5.91      3.11 o 
   3  13   6       73.97       75.15      6.72 o 
   4  13   6       46.18       46.81      4.58 o 
   5  13   6       14.70       15.98      5.55 o 
   6  13   6        3.52        6.39      5.71 o 
  -5  14   6        0.35        0.46      3.28 o 
  -4  14   6       29.67       34.70      4.03 o 
  -3  14   6       78.72       90.07      7.08 o 
  -2  14   6      171.74      191.45      7.40 o 
  -1  14   6       36.81       33.59      3.68 o 
   0  14   6      211.31      214.12      8.72 o 
   1  14   6       70.93       63.35      4.97 o 
   2  14   6      127.54      117.47      8.75 o 
   3  14   6       94.90       88.38      5.75 o 
   4  14   6       66.16       54.90      5.03 o 
   5  14   6       45.47       38.88      5.23 o 
  -5  15   6       36.83       35.43      5.39 o 
  -4  15   6        8.87        8.34      3.50 o 
  -3  15   6        0.86        0.80      3.11 o 
  -2  15   6        0.72        2.42      3.11 o 
  -1  15   6        6.10        3.28      3.12 o 
   0  15   6        0.01       -2.59      2.50 o 
   1  15   6        1.23       -0.52      3.35 o 
   2  15   6       16.22       13.42      3.85 o 
   3  15   6       19.52       17.92      4.22 o 
   4  15   6        5.47        4.43      3.81 o 
  -3  16   6       83.06       90.79      7.32 o 
  -2  16   6       33.28       42.45      7.12 o 
  -1  16   6       61.58       69.65      5.11 o 
   0  16   6       98.97       86.40      4.92 o 
   1  16   6       56.26       51.56      5.11 o 
   2  16   6       30.97       29.18      4.67 o 
   3  16   6       18.00       14.69      4.41 o 
  -1  17   6        5.70        3.06      3.41 o 
   0  17   6       16.09       16.40      3.99 o 
   1  17   6        0.26       -0.47      3.75 o 
  -9   1   7        8.17       14.03      3.00 o 
  -8   1   7       38.27       24.70      3.00 o 
  -7   1   7        2.03        2.67      2.42 o 
  -6   1   7      145.08      157.64      4.98 o 
  -5   1   7      376.31      382.22      8.46 o 
  -4   1   7     1133.41     1014.24     18.98 o 
  -3   1   7      209.66      174.70      4.84 o 
  -2   1   7      836.73      837.85     13.21 o 
  -1   1   7        1.48        4.05      0.89 o 
   0   1   7      174.91      232.61      4.78 o 
   1   1   7      436.17      410.15      6.86 o 
   2   1   7     3251.56     2779.55     51.11 o 
   3   1   7     3150.17     2833.56     52.47 o 
   4   1   7     1494.02     1456.48     27.87 o 
   5   1   7      305.66      288.45      7.26 o 
   6   1   7      100.01       71.49      3.71 o 
   7   1   7       71.23       79.28      4.17 o 
   8   1   7       13.16       15.08      3.05 o 
   9   1   7       94.44      126.90      5.90 o 
  -9   2   7        8.17       11.01      2.94 o 
  -8   2   7        2.19       -3.24      2.24 o 
  -7   2   7       44.04       39.89      3.65 o 
  -6   2   7        3.74        2.47      2.00 o 
  -5   2   7       65.06       55.58      3.53 o 
  -4   2   7        0.16       -2.06      1.37 o 
  -3   2   7      639.54      630.96     11.13 o 
  -2   2   7       85.70      106.24      5.05 o 
  -1   2   7        0.96        3.13      0.81 o 
   0   2   7      277.23      330.43      5.75 o 
   1   2   7      173.46      135.49      3.31 o 
   2   2   7      203.38      228.35      5.64 o 
   3   2   7       44.55       33.78      2.51 o 
   4   2   7        5.50        9.28      1.98 o 
   5   2   7        8.74        3.50      1.90 o 
   6   2   7       36.01       36.71      2.97 o 
   7   2   7        0.08       -3.41      2.27 o 
   8   2   7       24.69       30.16      3.57 o 
   9   2   7        2.46        4.20      3.24 o 
  -9   3   7        4.73       -3.71      2.48 o 
  -8   3   7        1.58        0.64      2.39 o 
  -7   3   7       56.16       49.37      3.35 o 
  -6   3   7      697.31      724.09     14.51 o 
  -5   3   7      426.81      421.19     15.61 o 
  -4   3   7      220.52      180.15      4.80 o 
  -3   3   7       80.69       66.38      4.95 o 
  -2   3   7     2081.14     2072.24     31.29 o 
  -1   3   7       28.13       16.54      2.35 o 
   0   3   7      136.11      151.88      5.72 o 
   1   3   7       19.96       42.86      1.78 o 
   2   3   7      500.94      378.10      7.25 o 
   3   3   7     1246.27     1071.72     20.84 o 
   4   3   7     1091.11     1068.83     20.98 o 
   5   3   7       13.20        5.10      1.98 o 
   6   3   7      140.07      105.62      4.37 o 
   7   3   7       82.74       76.04      4.14 o 
   8   3   7       83.28       85.69      4.82 o 
  -9   4   7        2.10        0.37      3.18 o 
  -8   4   7       50.16       57.21      3.69 o 
  -7   4   7       50.00       62.95      3.55 o 
  -6   4   7       33.49       37.24      2.89 o 
  -5   4   7       85.65       94.90      3.75 o 
  -4   4   7        0.72       -0.14      1.40 o 
  -3   4   7       39.88       21.13      2.19 o 
  -2   4   7        6.38        4.20      1.52 o 
  -1   4   7      744.03      828.55     16.04 o 
   0   4   7      444.51      455.61      8.96 o 
   1   4   7      238.91      213.49      6.03 o 
   2   4   7      651.10      632.78     14.07 o 
   3   4   7      141.30      107.80      3.81 o 
   4   4   7       10.18        5.73      1.88 o 
   5   4   7       52.57       62.60      3.29 o 
   6   4   7        0.02       -0.54      2.14 o 
   7   4   7       13.88       21.78      2.99 o 
   8   4   7        3.92        6.60      3.24 o 
  -9   5   7       61.67       48.74      4.69 o 
  -8   5   7       15.72       14.72      3.35 o 
  -7   5   7        0.88       -1.81      2.56 o 
  -6   5   7       65.24       76.47      3.69 o 
  -5   5   7      284.95      307.30      7.27 o 
  -4   5   7      363.51      323.82      6.65 o 
  -3   5   7      258.39      241.36      5.22 o 
  -2   5   7      261.05      249.44      7.02 o 
  -1   5   7      159.16      136.48      6.72 o 
   0   5   7      781.31      858.76     18.19 o 
   1   5   7      450.15      367.37      7.17 o 
   2   5   7     2083.45     2028.69     33.75 o 
   3   5   7     1083.15     1014.17     19.89 o 
   4   5   7     2265.93     2276.25     42.59 o 
   5   5   7      148.67      168.76      5.24 o 
   6   5   7      203.14      171.80      5.56 o 
   7   5   7      104.56       88.39      4.45 o 
   8   5   7       53.19       59.10      5.34 o 
  -9   6   7        0.45       -1.85      3.37 o 
  -8   6   7       17.03       14.45      3.37 o 
  -7   6   7       55.10       76.44      4.63 o 
  -6   6   7        6.41        8.13      3.71 o 
  -5   6   7      144.62      114.29      4.12 o 
  -4   6   7       11.80        7.20      1.60 o 
  -3   6   7        6.23       11.76      2.04 o 
  -2   6   7       31.41       17.77      2.15 o 
  -1   6   7      152.47      163.65      6.82 o 
   0   6   7      213.08      199.99      8.21 o 
   1   6   7      280.14      285.12      5.28 o 
   2   6   7      122.80      129.54      3.33 o 
   3   6   7       42.92       21.69      2.26 o 
   4   6   7      158.27      138.59      6.94 o 
   5   6   7      243.48      287.85      7.37 o 
   6   6   7       45.58       40.33      4.66 o 
   7   6   7       23.91       12.53      3.76 o 
   8   6   7        0.13       -4.38      3.72 o 
  -8   7   7        1.79        3.87      3.18 o 
  -7   7   7       15.67       12.59      3.14 o 
  -6   7   7      194.34      187.15      6.81 o 
  -5   7   7      227.93      219.10      7.50 o 
  -4   7   7      150.90      169.22      5.19 o 
  -3   7   7      104.62      128.29      3.64 o 
  -2   7   7      547.50      509.82      9.39 o 
  -1   7   7      283.26      280.05      5.42 o 
   0   7   7      215.99      249.74      4.85 o 
   1   7   7      124.37      122.92      3.06 o 
   2   7   7      437.77      444.57      8.59 o 
   3   7   7      467.07      430.44      8.49 o 
   4   7   7      270.25      246.45      7.18 o 
   5   7   7       67.32       65.61      4.69 o 
   6   7   7       73.07       69.62      6.86 o 
   7   7   7       67.07       50.70      4.78 o 
   8   7   7       52.42       37.42      5.20 o 
  -8   8   7        7.89        0.98      3.22 o 
  -7   8   7       51.62       60.30      4.56 o 
  -6   8   7       21.63       24.22      3.34 o 
  -5   8   7        5.39        3.67      2.52 o 
  -4   8   7       27.72       44.99      3.19 o 
  -3   8   7       94.27      111.44      4.06 o 
  -2   8   7      185.97      187.97      6.87 o 
  -1   8   7      142.45      118.21      3.12 o 
   0   8   7        1.69        5.97      1.25 o 
   1   8   7      220.34      187.86      4.50 o 
   2   8   7      230.61      272.41      5.91 o 
   3   8   7       15.82       38.80      5.94 o 
   4   8   7       37.62       27.53      3.25 o 
   5   8   7       71.61       81.62      6.07 o 
   6   8   7        0.79       -0.72      3.09 o 
   7   8   7        4.75        7.16      3.71 o 
  -8   9   7        7.01        2.35      3.33 o 
  -7   9   7       55.61       59.91      4.64 o 
  -6   9   7       79.35       91.27      5.03 o 
  -5   9   7       24.97       38.56      7.07 o 
  -4   9   7      269.20      266.28      7.13 o 
  -3   9   7       38.62       49.44      3.61 o 
  -2   9   7      308.13      324.61     10.68 o 
  -1   9   7      368.76      357.80      7.48 o 
   0   9   7      156.54      153.21      4.17 o 
   1   9   7      136.62      133.34      4.47 o 
   2   9   7      579.80      613.61     21.02 o 
   3   9   7      692.67      675.23     13.06 o 
   4   9   7      203.86      180.92      6.84 o 
   5   9   7      207.87      216.67      8.77 o 
   6   9   7      146.28      161.38      7.10 o 
   7   9   7       53.62       42.39      4.75 o 
  -7  10   7       40.72       58.59      4.71 o 
  -6  10   7        0.21        4.79      2.86 o 
  -5  10   7       15.39       14.38      2.67 o 
  -4  10   7        5.98        5.18      2.24 o 
  -3  10   7       10.25       12.35      2.24 o 
  -2  10   7        4.92        7.94      3.20 o 
  -1  10   7        9.41        4.28      1.93 o 
   0  10   7       56.80       54.82      3.39 o 
   1  10   7      164.52      169.06      9.92 o 
   2  10   7      454.73      442.91     12.73 o 
   3  10   7       51.57       52.36      4.25 o 
   4  10   7        5.57        0.78      2.71 o 
   5  10   7       18.23       20.16      3.54 o 
   6  10   7        1.49       -0.07      3.31 o 
   7  10   7        1.28        0.28      3.68 o 
  -7  11   7       12.48       10.76      3.46 o 
  -6  11   7       11.25        8.81      3.24 o 
  -5  11   7       11.41        9.65      2.58 o 
  -4  11   7       72.49       63.79      3.68 o 
  -3  11   7       47.11       52.12      3.94 o 
  -2  11   7       12.30       17.90      2.87 o 
  -1  11   7       36.26       50.24      3.18 o 
   0  11   7      140.91      136.65      4.90 o 
   1  11   7      168.81      175.49      6.94 o 
   2  11   7      140.03      166.51      6.86 o 
   3  11   7       26.12       27.44      3.63 o 
   4  11   7       46.42       34.97      5.73 o 
   5  11   7      203.77      203.35      7.90 o 
   6  11   7       51.47       60.64      6.74 o 
  -6  12   7        9.85       11.85      3.37 o 
  -5  12   7        9.17        2.84      2.99 o 
  -4  12   7        7.82        1.10      2.77 o 
  -3  12   7       58.40       70.52      4.63 o 
  -2  12   7       11.75        7.63      2.73 o 
  -1  12   7       16.97       23.06      4.33 o 
   0  12   7       41.84       44.99      4.17 o 
   1  12   7       87.45       97.06      5.43 o 
   2  12   7      104.12      112.40      5.88 o 
   3  12   7       49.55       45.80      4.36 o 
   4  12   7       27.01       39.71      4.80 o 
   5  12   7       52.15       55.70      7.03 o 
   6  12   7       51.30       60.64      7.76 o 
  -6  13   7       55.28       54.08      5.89 o 
  -5  13   7       23.62       24.07      3.84 o 
  -4  13   7       36.99       45.11      4.28 o 
  -3  13   7       46.09       51.21      4.27 o 
  -2  13   7       88.62      101.84      5.38 o 
  -1  13   7       51.12       60.47      4.22 o 
   0  13   7      175.79      192.48      6.35 o 
   1  13   7       53.56       58.66      4.64 o 
   2  13   7       67.40       80.50      5.31 o 
   3  13   7       20.67       19.82      5.65 o 
   4  13   7       47.90       45.29      5.16 o 
   5  13   7       38.98       37.98      6.65 o 
  -5  14   7        1.02        0.90      3.24 o 
  -4  14   7        0.04       -1.32      3.02 o 
  -3  14   7        0.04        0.49      2.97 o 
  -2  14   7        1.44        1.79      2.95 o 
  -1  14   7       15.75       18.03      3.40 o 
   0  14   7        3.81        7.70      3.46 o 
   1  14   7        7.07        9.71      3.79 o 
   2  14   7       24.22       30.88      5.42 o 
   3  14   7        8.87        4.62      3.54 o 
   4  14   7        1.36        2.37      3.94 o 
  -4  15   7        6.53        4.90      3.45 o 
  -3  15   7       45.65       38.55      4.39 o 
  -2  15   7       37.92       41.80      4.42 o 
  -1  15   7       99.01      101.73      6.21 o 
   0  15   7      167.68      185.68     13.46 o 
   1  15   7      149.98      159.17      7.56 o 
   2  15   7       67.91       75.87      5.75 o 
   3  15   7       27.23       20.13      4.34 o 
  -3  16   7        9.01        6.21      3.68 o 
  -2  16   7        2.85        0.20      3.39 o 
  -1  16   7        1.50        1.43      3.40 o 
   0  16   7        8.90        9.88      4.89 o 
   1  16   7       11.64        8.06      3.91 o 
   2  16   7        5.77        5.32      4.06 o 
  -9   0   8        8.57       15.65      4.52 o 
  -8   0   8       35.18       21.85      4.30 o 
  -7   0   8       17.51       31.11      4.25 o 
  -6   0   8       12.78       12.31      3.27 o 
  -5   0   8      152.80      209.50     23.43 o 
  -4   0   8       82.92       86.82      7.04 o 
  -3   0   8      136.94      112.89     18.36 o 
  -2   0   8     1630.28     1602.82     34.69 o 
  -1   0   8      990.38      902.40     20.17 o 
   0   0   8      414.56      486.02     11.50 o 
   1   0   8        1.37        8.65      2.16 o 
   2   0   8      531.10      534.69     36.67 o 
   3   0   8      629.29      506.83     15.32 o 
   4   0   8     1318.30     1281.62     35.22 o 
   5   0   8     1428.51     1450.48     39.78 o 
   6   0   8      610.37      599.64     18.78 o 
   7   0   8       17.61        2.57      3.55 o 
   8   0   8        4.73       -4.17      3.91 o 
  -9   1   8        3.93        2.88      2.84 o 
  -8   1   8        8.37       10.58      2.72 o 
  -7   1   8      144.05      143.22      5.95 o 
  -6   1   8       26.73       28.51      5.21 o 
  -5   1   8       68.61       66.01      3.21 o 
  -4   1   8      342.72      324.45     14.00 o 
  -3   1   8      210.65      232.72     16.91 o 
  -2   1   8      176.17      185.39      3.90 o 
  -1   1   8       25.00       29.67      2.45 o 
   0   1   8       17.84       31.50      1.49 o 
   1   1   8       37.59       28.37      1.59 o 
   2   1   8       60.36       86.01      3.46 o 
   3   1   8        9.84        5.71      1.79 o 
   4   1   8       64.52       71.61      3.49 o 
   5   1   8        3.26        0.63      2.95 o 
   6   1   8       91.03       81.08      4.17 o 
   7   1   8        1.89        0.46      2.56 o 
   8   1   8       17.13       21.26      3.40 o 
  -9   2   8        6.12        3.28      3.82 o 
  -8   2   8        4.31        4.57      2.55 o 
  -7   2   8        2.55       -3.24      2.17 o 
  -6   2   8      338.75      322.84      7.90 o 
  -5   2   8        5.63        7.84      2.00 o 
  -4   2   8      657.08      664.47     13.17 o 
  -3   2   8      869.58      820.68     15.58 o 
  -2   2   8     2871.33     2505.17     37.87 o 
  -1   2   8       26.67       28.24      1.45 o 
   0   2   8       85.89      100.33      3.20 o 
   1   2   8      159.18      146.80      3.62 o 
   2   2   8      290.40      306.12      7.15 o 
   3   2   8     1047.42      908.97     18.08 o 
   4   2   8      911.66      769.70     15.79 o 
   5   2   8       68.56       70.31      3.55 o 
   6   2   8      655.46      592.09     20.62 o 
   7   2   8      163.89      129.97      5.31 o 
   8   2   8       29.39       11.00      3.12 o 
  -9   3   8        0.00       -3.59      2.69 o 
  -8   3   8        0.12        0.94      2.48 o 
  -7   3   8       14.02       14.60      2.67 o 
  -6   3   8       15.63        9.35      2.36 o 
  -5   3   8       20.71       28.51      2.46 o 
  -4   3   8       75.42       69.53      3.90 o 
  -3   3   8       21.88       36.07      1.98 o 
  -2   3   8        0.82        1.88      1.34 o 
  -1   3   8      490.63      453.75      7.17 o 
   0   3   8      132.47      117.77      3.07 o 
   1   3   8        0.67        2.01      1.13 o 
   2   3   8      655.38      604.54     12.41 o 
   3   3   8        0.12       -0.88      1.99 o 
   4   3   8      150.14      182.06      5.41 o 
   5   3   8        5.25        1.14      2.89 o 
   6   3   8        6.33       -1.34      2.61 o 
   7   3   8        1.70        4.26      2.69 o 
   8   3   8        0.06       -1.99      2.88 o 
  -9   4   8       83.56       92.69      5.76 o 
  -8   4   8       12.95        8.59      3.27 o 
  -7   4   8       20.28       12.79      3.12 o 
  -6   4   8       20.41       13.98      2.44 o 
  -5   4   8      247.56      260.35      6.56 o 
  -4   4   8        0.93        0.27      1.60 o 
  -3   4   8      395.04      413.34     13.75 o 
  -2   4   8      671.60      638.20     11.33 o 
  -1   4   8       49.46       43.32      2.68 o 
   0   4   8       21.03        8.61      1.08 o 
   1   4   8       24.76       23.28      1.97 o 
   2   4   8       57.80       65.10      4.07 o 
   3   4   8       85.18       73.44      3.66 o 
   4   4   8     1031.12      921.75     18.59 o 
   5   4   8      123.10      135.83      4.80 o 
   6   4   8      627.51      644.28     14.14 o 
   7   4   8       69.02       48.84      3.94 o 
   8   4   8       51.20       42.15      3.98 o 
  -9   5   8        1.52        2.96      3.44 o 
  -8   5   8        2.10       -1.99      2.90 o 
  -7   5   8        5.35        3.11      3.07 o 
  -6   5   8       72.53       76.99      3.76 o 
  -5   5   8       98.95       97.75      3.90 o 
  -4   5   8       10.25        7.83      1.87 o 
  -3   5   8      232.53      204.38      4.77 o 
  -2   5   8        0.14        1.04      1.22 o 
  -1   5   8      110.75      100.75      3.87 o 
   0   5   8      251.65      261.08      5.55 o 
   1   5   8      203.53      213.59      4.49 o 
   2   5   8        9.80        1.29      2.37 o 
   3   5   8        4.09        3.77      1.95 o 
   4   5   8        3.69        1.17      1.95 o 
   5   5   8       30.19       28.67      2.77 o 
   6   5   8       79.64      104.38      4.67 o 
   7   5   8        8.58        3.39      3.60 o 
   8   5   8       40.36       26.14      4.76 o 
  -8   6   8        0.65       -0.53      3.20 o 
  -7   6   8        5.53       -1.58      2.69 o 
  -6   6   8       53.64       54.03      4.68 o 
  -5   6   8        9.34        8.65      2.08 o 
  -4   6   8       91.66       87.96      3.57 o 
  -3   6   8      424.71      420.16     10.05 o 
  -2   6   8      527.56      507.19      9.39 o 
  -1   6   8       25.21       21.22      1.74 o 
   0   6   8      811.38      822.16     18.23 o 
   1   6   8       67.86       72.33      2.55 o 
   2   6   8      279.69      296.57      6.29 o 
   3   6   8      530.37      578.98     12.35 o 
   4   6   8      827.30      753.55     15.60 o 
   5   6   8      224.97      203.03      6.14 o 
   6   6   8      335.52      331.20     10.59 o 
   7   6   8       76.35       72.70      5.53 o 
   8   6   8       33.69       21.80      4.80 o 
  -8   7   8       22.20       41.22      4.45 o 
  -7   7   8       35.33       43.45      4.22 o 
  -6   7   8       33.28       21.45      5.01 o 
  -5   7   8        9.52       22.69      3.73 o 
  -4   7   8       72.24       70.39      5.67 o 
  -3   7   8       25.47       21.82      2.48 o 
  -2   7   8       23.50       29.08      2.31 o 
  -1   7   8        0.13        0.26      1.21 o 
   0   7   8       52.41       52.65      3.53 o 
   1   7   8        5.31        5.47      1.49 o 
   2   7   8       61.84       62.89      2.55 o 
   3   7   8      397.02      364.21     11.54 o 
   4   7   8        8.68       11.14      2.32 o 
   5   7   8       11.91        2.91      2.81 o 
   6   7   8       22.70       29.27      4.08 o 
   7   7   8       60.35       70.92      7.81 o 
  -8   8   8        5.07        0.24      3.92 o 
  -7   8   8       18.51        9.88      4.10 o 
  -6   8   8       25.48       25.21      4.41 o 
  -5   8   8      116.95      118.89      5.34 o 
  -4   8   8      242.40      245.96      8.03 o 
  -3   8   8      262.31      278.48     17.76 o 
  -2   8   8      798.53      852.08     17.21 o 
  -1   8   8      531.00      558.38      9.56 o 
   0   8   8        2.96        5.82      1.38 o 
   1   8   8       92.01       99.52      3.31 o 
   2   8   8      556.22      522.65      9.22 o 
   3   8   8      267.88      276.12      8.77 o 
   4   8   8      161.90      176.55      6.87 o 
   5   8   8      111.86       90.94      6.22 o 
   6   8   8      191.98      193.21      7.91 o 
   7   8   8       58.02       53.45      7.95 o 
  -7   9   8        0.91        0.72      3.21 o 
  -6   9   8        0.68        1.02      2.77 o 
  -5   9   8        0.02        3.63      2.67 o 
  -4   9   8        0.81        1.56      2.16 o 
  -3   9   8       17.75       12.06      2.26 o 
  -2   9   8      104.38      104.69      4.05 o 
  -1   9   8      447.08      431.45      9.63 o 
   0   9   8      443.89      444.56      9.00 o 
   1   9   8      173.38      179.49      6.34 o 
   2   9   8       62.51       76.19      5.48 o 
   3   9   8        3.03        5.10      2.63 o 
   4   9   8       15.57       16.86      3.28 o 
   5   9   8        8.31       11.78      3.44 o 
   6   9   8        0.79       -0.12      3.30 o 
   7   9   8        1.78       -2.42      3.71 o 
  -7  10   8       11.99        6.05      4.33 o 
  -6  10   8       27.93       29.53      3.80 o 
  -5  10   8        0.71       -2.71      2.52 o 
  -4  10   8      104.32       91.56      4.26 o 
  -3  10   8        1.70        2.55      2.11 o 
  -2  10   8        0.87        2.36      1.98 o 
  -1  10   8       11.05       14.28      3.86 o 
   0  10   8      160.00      157.12      9.07 o 
   1  10   8       59.31       76.95      4.68 o 
   2  10   8      108.72      117.37      5.73 o 
   3  10   8       49.57       53.98      3.67 o 
   4  10   8       61.07       64.38      6.35 o 
   5  10   8      147.78      144.74      8.83 o 
   6  10   8       55.26       47.44      4.84 o 
  -7  11   8        0.10        0.49      3.28 o 
  -6  11   8        3.74        1.40      3.10 o 
  -5  11   8       19.12       18.41      3.39 o 
  -4  11   8       27.92       31.79      3.09 o 
  -3  11   8        1.11        0.57      2.50 o 
  -2  11   8        5.07        0.86      2.46 o 
  -1  11   8       31.87       43.41      5.04 o 
   0  11   8        4.73        4.52      2.74 o 
   1  11   8       28.97       26.14      3.64 o 
   2  11   8      139.20      123.46      6.00 o 
   3  11   8        0.03       -1.49      3.31 o 
   4  11   8       15.78       18.18      5.24 o 
   5  11   8        4.06        3.87      3.45 o 
   6  11   8       30.80       36.06      7.42 o 
  -6  12   8        8.80        3.28      3.24 o 
  -5  12   8       89.60       90.99      6.60 o 
  -4  12   8       55.83       57.38      4.57 o 
  -3  12   8       36.65       42.48      3.97 o 
  -2  12   8       52.20       56.82      4.16 o 
  -1  12   8       56.14       59.58      4.16 o 
   0  12   8       73.86       79.89      5.04 o 
   1  12   8       64.70       68.72      5.08 o 
   2  12   8      108.56      129.68      6.44 o 
   3  12   8       35.89       40.79      6.18 o 
   4  12   8       82.82       85.50     18.37 o 
   5  12   8       82.12       82.99      8.22 o 
  -5  13   8       45.18       58.47      4.91 o 
  -4  13   8        7.80       11.12      3.52 o 
  -3  13   8       16.58       11.78      3.39 o 
  -2  13   8       30.03       20.39      4.13 o 
  -1  13   8       12.53       16.67      4.64 o 
   0  13   8       21.88       28.58      3.90 o 
   1  13   8       15.79       14.91      3.69 o 
   2  13   8        3.14        1.80      3.97 o 
   3  13   8        0.73       -1.98      4.71 o 
   4  13   8       13.79       10.13      4.29 o 
   5  13   8        1.31       -1.74      5.58 o 
  -4  14   8        8.42        8.15      3.59 o 
  -3  14   8       48.84       40.72      4.40 o 
  -2  14   8       24.06       29.33      5.20 o 
  -1  14   8       58.15       68.14      4.85 o 
   0  14   8       96.89      105.21      7.36 o 
   1  14   8      126.55      135.32      7.00 o 
   2  14   8       76.34       89.24      5.90 o 
   3  14   8       51.39       54.08      7.00 o 
   4  14   8       53.35       52.16      6.04 o 
  -3  15   8        3.10       -3.16      3.09 o 
  -2  15   8       41.49       40.44      4.42 o 
  -1  15   8       24.96       29.63      5.44 o 
   0  15   8       21.64       21.42      5.13 o 
   1  15   8        1.91        2.10      3.73 o 
   2  15   8       12.12       11.18      4.03 o 
   3  15   8        1.04       -5.15      5.43 o 
  -1  16   8       21.24       25.87      5.61 o 
   0  16   8       47.68       47.40      6.34 o 
   1  16   8       80.63       87.73      6.42 o 
  -9   1   9        1.99        2.70      3.00 o 
  -8   1   9       39.34       43.25      3.69 o 
  -7   1   9       22.01       11.68      2.75 o 
  -6   1   9        6.92        2.13      2.20 o 
  -5   1   9       16.07       25.61      2.47 o 
  -4   1   9        9.47       18.45      2.16 o 
  -3   1   9      201.97      195.24      5.11 o 
  -2   1   9     1310.65     1294.41     21.72 o 
  -1   1   9      695.38      645.08     10.65 o 
   0   1   9      808.86      754.40     12.14 o 
   1   1   9       48.97       57.74      2.88 o 
   2   1   9      263.76      329.04      7.74 o 
   3   1   9       87.65      103.60      4.09 o 
   4   1   9       85.62       68.35      3.49 o 
   5   1   9      341.35      297.30      7.81 o 
   6   1   9      806.36      847.76     17.76 o 
   7   1   9      168.11      176.55      6.36 o 
   8   1   9       95.46       70.82      7.83 o 
  -9   2   9       10.91        6.60      3.12 o 
  -8   2   9        5.24        2.11      2.82 o 
  -7   2   9       42.93       39.61      3.35 o 
  -6   2   9       73.70       78.91      6.91 o 
  -5   2   9       15.02       19.79      2.83 o 
  -4   2   9        6.51        6.13      1.88 o 
  -3   2   9        0.40        2.27      1.68 o 
  -2   2   9       61.08       53.13      2.35 o 
  -1   2   9       39.59       40.30      1.79 o 
   0   2   9        0.02        0.27      1.19 o 
   1   2   9       77.01       93.57      3.63 o 
   2   2   9       14.69       17.10      2.20 o 
   3   2   9        0.68       -0.16      1.80 o 
   4   2   9      229.67      229.80      6.38 o 
   5   2   9        3.99        2.49      2.22 o 
   6   2   9        1.32       -3.44      2.51 o 
   7   2   9        3.98        7.69      2.95 o 
   8   2   9        1.43       -1.34      3.19 o 
  -8   3   9        0.62       -3.70      2.55 o 
  -7   3   9       22.43       19.14      3.03 o 
  -6   3   9      181.30      165.15      5.44 o 
  -5   3   9       98.33       82.44      3.73 o 
  -4   3   9        5.75        2.73      2.15 o 
  -3   3   9      375.84      412.73      8.82 o 
  -2   3   9      666.01      628.77     10.30 o 
  -1   3   9      791.09      728.21     11.88 o 
   0   3   9      157.28      156.60      3.97 o 
   1   3   9        2.04        3.43      1.66 o 
   2   3   9        1.62        0.73      1.62 o 
   3   3   9        1.89        2.53      1.88 o 
   4   3   9       45.06       40.44      4.21 o 
   5   3   9       12.05        5.98      2.38 o 
   6   3   9      702.39      703.97     15.33 o 
   7   3   9      228.50      234.05      7.40 o 
   8   3   9       67.42       49.18      4.28 o 
  -8   4   9       10.32        3.95      3.31 o 
  -7   4   9       19.16       11.82      2.77 o 
  -6   4   9        1.97        0.97      2.26 o 
  -5   4   9        0.12        1.41      1.91 o 
  -4   4   9       52.65       40.86      2.69 o 
  -3   4   9       83.44       98.25      3.65 o 
  -2   4   9       24.12       20.07      2.22 o 
  -1   4   9      144.09      165.72      4.59 o 
   0   4   9      305.35      313.67      6.51 o 
   1   4   9       59.47       56.90      2.87 o 
   2   4   9       96.40       90.52      3.75 o 
   3   4   9       88.04      121.42      6.17 o 
   4   4   9       18.86       11.42      2.33 o 
   5   4   9       55.82       72.89      4.27 o 
   6   4   9        4.58        8.58      3.44 o 
   7   4   9        0.40       -1.08      2.89 o 
   8   4   9       37.88       46.31      4.55 o 
  -8   5   9       11.40       18.20      3.91 o 
  -7   5   9       54.99       46.37      4.95 o 
  -6   5   9        0.93       -0.44      2.23 o 
  -5   5   9        4.30       10.80      2.17 o 
  -4   5   9       49.96       41.15      2.74 o 
  -3   5   9      309.46      314.67      6.62 o 
  -2   5   9      241.94      219.44      5.02 o 
  -1   5   9      147.10      122.45      3.28 o 
   0   5   9      453.38      449.18      7.95 o 
   1   5   9      132.19      179.17      4.46 o 
   2   5   9       53.79       59.56      3.12 o 
   3   5   9      230.27      249.43      6.66 o 
   4   5   9      309.34      304.82      7.78 o 
   5   5   9      161.32      167.57      5.61 o 
   6   5   9      505.14      521.00     12.15 o 
   7   5   9      140.16      140.96      7.32 o 
  -8   6   9        0.84        2.59      3.47 o 
  -7   6   9        0.36       -1.27      2.89 o 
  -6   6   9       46.51       45.66      3.94 o 
  -5   6   9        8.20       14.64      2.82 o 
  -4   6   9      124.78      137.91      4.53 o 
  -3   6   9      385.78      353.36      7.28 o 
  -2   6   9       53.84       29.32      4.31 o 
  -1   6   9       16.18       18.35      1.74 o 
   0   6   9       50.18       49.51      2.41 o 
   1   6   9       12.95        8.13      1.50 o 
   2   6   9       10.64       15.08      2.20 o 
   3   6   9      167.14      144.59      4.94 o 
   4   6   9       11.77       10.68      2.38 o 
   5   6   9       21.90       24.70      2.97 o 
   6   6   9        2.22       -2.05      3.38 o 
   7   6   9       25.14       38.55      5.00 o 
  -8   7   9        0.99        0.89      3.51 o 
  -7   7   9        7.57        4.90      3.27 o 
  -6   7   9       11.24       10.23      3.05 o 
  -5   7   9       83.86       75.68      4.54 o 
  -4   7   9       69.58       73.88      4.20 o 
  -3   7   9      279.86      295.04      6.44 o 
  -2   7   9      377.45      410.22     11.57 o 
  -1   7   9      421.03      440.54      8.49 o 
   0   7   9      167.71      161.06      4.25 o 
   1   7   9      141.13      160.74      4.01 o 
   2   7   9       76.39       86.95      3.85 o 
   3   7   9       42.00       37.56      2.92 o 
   4   7   9       54.06       63.92      5.12 o 
   5   7   9       69.21       74.30      5.04 o 
   6   7   9      215.36      206.14      8.26 o 
   7   7   9       60.81       69.70      5.78 o 
  -7   8   9        0.37       -0.17      3.22 o 
  -6   8   9        3.98        6.90      3.06 o 
  -5   8   9        3.31       -3.76      2.50 o 
  -4   8   9        0.92        1.60      2.42 o 
  -3   8   9       25.71       30.78      2.78 o 
  -2   8   9       10.56       12.53      2.17 o 
  -1   8   9       24.10       33.55      2.18 o 
   0   8   9      209.09      199.35      4.94 o 
   1   8   9        0.06       -2.35      1.57 o 
   2   8   9      196.45      228.78      5.70 o 
   3   8   9        9.95        8.75      2.95 o 
   4   8   9        4.50        5.08      3.00 o 
   5   8   9       63.87       72.85      5.11 o 
   6   8   9        9.59       10.07      3.95 o 
   7   8   9        0.06       -4.20      3.80 o 
  -7   9   9        5.03        2.62      3.42 o 
  -6   9   9       26.86       33.58      3.98 o 
  -5   9   9        4.99       -1.88      2.74 o 
  -4   9   9       69.50       63.65      4.22 o 
  -3   9   9        4.33        1.68      2.07 o 
  -2   9   9      137.90      139.80      4.80 o 
  -1   9   9      188.51      185.14      5.99 o 
   0   9   9      113.11      116.32      7.18 o 
   1   9   9       47.74       53.88      3.17 o 
   2   9   9      254.38      284.98      7.84 o 
   3   9   9       67.88       72.19      4.72 o 
   4   9   9       91.59       94.54      5.55 o 
   5   9   9       83.49       90.55      5.77 o 
   6   9   9       79.28       69.27      6.34 o 
  -7  10   9        4.74       -2.43      3.20 o 
  -6  10   9       15.90       18.10      3.64 o 
  -5  10   9        0.67        0.47      2.82 o 
  -4  10   9        0.16       -3.32      2.21 o 
  -3  10   9       75.26       89.27      4.09 o 
  -2  10   9       49.71       43.88      3.96 o 
  -1  10   9       20.67       28.45      3.12 o 
   0  10   9       90.46      100.74      5.32 o 
   1  10   9        0.09       -1.37      2.52 o 
   2  10   9        5.39        2.49      4.18 o 
   3  10   9        6.07        2.51      2.91 o 
   4  10   9       65.58       74.21      5.14 o 
   5  10   9       70.21       73.81      5.41 o 
   6  10   9        5.42        3.40      3.93 o 
  -6  11   9        1.19       -0.89      3.14 o 
  -5  11   9       21.34       21.12      3.57 o 
  -4  11   9       40.66       42.10      3.46 o 
  -3  11   9       32.70       38.46      3.82 o 
  -2  11   9       43.49       38.34      3.62 o 
  -1  11   9        8.82       11.02      5.80 o 
   0  11   9       12.79       16.45      3.25 o 
   1  11   9       41.10       37.83      4.55 o 
   2  11   9       84.86       90.57      7.53 o 
   3  11   9       41.59       50.68      5.08 o 
   4  11   9       88.14      108.48      8.75 o 
   5  11   9      113.77      124.26      6.71 o 
  -5  12   9       11.92       19.63      4.62 o 
  -4  12   9        3.56        3.04      3.16 o 
  -3  12   9       31.17       30.08      3.74 o 
  -2  12   9       36.81       36.65      3.77 o 
  -1  12   9        7.48        4.45      4.35 o 
   0  12   9       17.39       20.97      4.38 o 
   1  12   9        9.36        5.59      3.21 o 
   2  12   9       20.48       20.77      7.98 o 
   3  12   9        2.60        0.54      3.83 o 
   4  12   9       15.08       14.21      5.87 o 
   5  12   9        0.16       -2.36      5.46 o 
  -5  13   9       30.73       30.46      6.42 o 
  -4  13   9       24.67       13.43      3.67 o 
  -3  13   9       50.27       43.40      4.37 o 
  -2  13   9       16.75       16.18      3.43 o 
  -1  13   9       25.97       22.64      4.84 o 
   0  13   9       30.14       38.73      5.27 o 
   1  13   9       60.46       59.58      5.15 o 
   2  13   9       33.79       43.06      4.63 o 
   3  13   9       32.30       36.22      5.25 o 
   4  13   9       35.87       40.63      7.10 o 
  -4  14   9        2.36        4.00      5.36 o 
  -3  14   9       19.53       23.26      4.46 o 
  -2  14   9        3.69        3.38      3.20 o 
  -1  14   9       10.49       14.92      4.88 o 
   0  14   9       31.00       34.54      5.48 o 
   1  14   9        0.00       -1.38      3.46 o 
   2  14   9        2.57       -0.73      3.58 o 
   3  14   9        0.26       -2.64      4.14 o 
  -2  15   9        0.67        0.83      4.68 o 
  -1  15   9       26.63       22.85      5.46 o 
   0  15   9       19.73       19.51      5.20 o 
   1  15   9       82.02       88.66      7.33 o 
  -8   0  10       20.41       34.34      5.26 o 
  -7   0  10       56.91       75.74     13.01 o 
  -6   0  10       21.40       26.24      4.09 o 
  -5   0  10       33.03       12.61      3.23 o 
  -4   0  10       55.11       46.41     15.65 o 
  -3   0  10        2.25        3.14      3.87 o 
  -2   0  10       64.85       69.57      4.27 o 
  -1   0  10      306.23      298.71      8.15 o 
   0   0  10      780.40      754.71     21.68 o 
   1   0  10      917.09      876.30     24.79 o 
   2   0  10     1320.26     1387.40     38.02 o 
   3   0  10      103.83      126.89      6.49 o 
   4   0  10        6.28        0.98      2.90 o 
   5   0  10      166.58      166.52     13.28 o 
   6   0  10      337.55      362.68     14.39 o 
   7   0  10       44.05       53.62      8.69 o 
  -8   1  10       15.61       12.07      3.17 o 
  -7   1  10      107.14       99.84      4.67 o 
  -6   1  10       51.81       67.69      6.22 o 
  -5   1  10        7.96        8.39      2.23 o 
  -4   1  10      151.17      129.30      9.76 o 
  -3   1  10       84.81       70.72      4.34 o 
  -2   1  10        3.36        6.44      1.52 o 
  -1   1  10       16.86       22.10      1.68 o 
   0   1  10        0.43       -2.41      1.68 o 
   1   1  10       81.59       87.57      3.74 o 
   2   1  10       65.82       57.50      4.00 o 
   3   1  10       43.19       35.40      2.80 o 
   4   1  10       75.50       74.74      3.77 o 
   5   1  10        1.60       -1.24      2.36 o 
   6   1  10        0.00       -3.02      2.94 o 
   7   1  10        2.15       -1.06      2.91 o 
  -8   2  10        0.34        0.69      2.85 o 
  -7   2  10       32.47       37.85      3.49 o 
  -6   2  10      243.30      233.37      6.62 o 
  -5   2  10        1.72        0.76      2.03 o 
  -4   2  10       73.29       90.34      3.79 o 
  -3   2  10       71.95       80.86      4.51 o 
  -2   2  10      170.45      181.49      4.47 o 
  -1   2  10      540.68      547.80     10.34 o 
   0   2  10      481.44      428.41      9.49 o 
   1   2  10      328.94      317.82      7.68 o 
   2   2  10      106.83      108.46      4.55 o 
   3   2  10       22.66       32.21      3.55 o 
   4   2  10       46.04       39.52      3.05 o 
   5   2  10        0.93       -3.50      2.33 o 
   6   2  10      173.17      168.94      6.11 o 
   7   2  10      232.51      278.85      9.48 o 
  -8   3  10        0.31       -4.10      2.73 o 
  -7   3  10       13.00        5.74      2.81 o 
  -6   3  10        1.25       -1.18      2.31 o 
  -5   3  10       15.93       22.76      2.60 o 
  -4   3  10       33.19       20.92      2.36 o 
  -3   3  10       22.29       27.39      2.33 o 
  -2   3  10       34.68       32.85      2.09 o 
  -1   3  10       17.78       32.41      1.87 o 
   0   3  10        1.69        0.10      1.70 o 
   1   3  10        6.28       12.93      2.10 o 
   2   3  10       17.05       26.61      2.54 o 
   3   3  10       12.48       15.42      2.41 o 
   4   3  10       19.19        6.01      2.33 o 
   5   3  10        4.53        1.13      2.50 o 
   6   3  10       38.87       44.94      3.79 o 
   7   3  10       13.34        7.69      3.23 o 
  -8   4  10        9.20       10.54      3.73 o 
  -7   4  10      139.01      155.48      5.71 o 
  -6   4  10       20.45       16.88      2.78 o 
  -5   4  10       38.12       26.08      2.70 o 
  -4   4  10       32.43       31.52      2.62 o 
  -3   4  10      202.05      174.11      5.18 o 
  -2   4  10        2.29        2.35      1.39 o 
  -1   4  10      219.05      240.48      5.51 o 
   0   4  10      101.26      103.87      5.90 o 
   1   4  10      271.84      267.95      6.83 o 
   2   4  10      211.37      222.03      6.25 o 
   3   4  10      126.99      145.05      5.02 o 
   4   4  10        7.05        5.09      2.70 o 
   5   4  10        8.31        1.21      2.59 o 
   6   4  10      193.97      179.78      7.05 o 
   7   4  10      118.80      138.73      6.00 o 
  -8   5  10       18.62       14.40      4.01 o 
  -7   5  10        4.80       -0.66      3.16 o 
  -6   5  10        2.45        5.11      2.54 o 
  -5   5  10       17.55       15.37      2.48 o 
  -4   5  10        1.21       -0.23      1.88 o 
  -3   5  10      215.64      244.66      6.17 o 
  -2   5  10       80.53       92.90      3.89 o 
  -1   5  10       10.91       12.46      1.80 o 
   0   5  10        3.91        3.55      1.63 o 
   1   5  10       28.94       39.04      4.95 o 
   2   5  10      146.00      141.12      4.82 o 
   3   5  10       50.06       45.99      3.20 o 
   4   5  10       38.14       38.23      3.30 o 
   5   5  10       40.97       43.14      6.03 o 
   6   5  10        9.48       10.91      3.11 o 
   7   5  10        1.21       -2.86      3.96 o 
  -8   6  10        0.08       -1.68      3.36 o 
  -7   6  10        6.74        4.37      4.59 o 
  -6   6  10       19.00       16.82      3.36 o 
  -5   6  10        0.28       -2.64      2.36 o 
  -4   6  10        2.77        4.52      2.03 o 
  -3   6  10      142.05      120.50      5.02 o 
  -2   6  10        6.22        5.79      1.77 o 
  -1   6  10       72.05       77.07      3.47 o 
   0   6  10      345.06      330.17      6.47 o 
   1   6  10      687.12      681.17     14.22 o 
   2   6  10       25.66       31.46      2.80 o 
   3   6  10      129.05      143.47      5.09 o 
   4   6  10        6.36        6.59      2.54 o 
   5   6  10       55.10       55.42      3.83 o 
   6   6  10      163.05      153.07     14.14 o 
   7   6  10       94.47      103.33      6.85 o 
  -7   7  10        0.75       -1.30      3.22 o 
  -6   7  10        4.06        5.25      3.06 o 
  -5   7  10       54.13       53.24      4.18 o 
  -4   7  10       14.76       13.74      2.83 o 
  -3   7  10        0.10       -0.14      2.21 o 
  -2   7  10        1.49        0.68      1.63 o 
  -1   7  10      116.82      119.32      9.90 o 
   0   7  10      102.10       99.15      3.33 o 
   1   7  10        0.10       -1.99      2.31 o 
   2   7  10      284.78      314.51      8.00 o 
   3   7  10        0.20        2.58      2.31 o 
   4   7  10       15.73       21.54      3.68 o 
   5   7  10       27.06       19.17      5.22 o 
   6   7  10       20.34       26.33      5.41 o 
  -7   8  10       21.41       26.89      4.24 o 
  -6   8  10       14.17       13.26      3.45 o 
  -5   8  10       40.06       29.00      3.66 o 
  -4   8  10       15.70       13.42      2.99 o 
  -3   8  10       27.40       28.32      2.90 o 
  -2   8  10      268.66      267.76      7.05 o 
  -1   8  10      532.60      513.29     16.39 o 
   0   8  10       97.26       96.37      8.53 o 
   1   8  10       47.88       48.41      2.90 o 
   2   8  10      313.81      348.46     10.66 o 
   3   8  10       70.06       72.65      4.87 o 
   4   8  10       32.67       35.83      4.11 o 
   5   8  10       25.45       28.01      4.28 o 
   6   8  10       41.90       40.18      4.89 o 
  -7   9  10        2.59        0.44      3.59 o 
  -6   9  10       15.71       26.18      4.00 o 
  -5   9  10       11.26       10.16      3.22 o 
  -4   9  10       30.83       27.32      3.39 o 
  -3   9  10       53.42       67.66      3.73 o 
  -2   9  10       32.20       35.43      4.68 o 
  -1   9  10       12.72        8.18      2.74 o 
   0   9  10       71.16       72.00      4.21 o 
   1   9  10        1.33       -3.37      2.25 o 
   2   9  10       43.01       49.57      4.19 o 
   3   9  10        9.64       10.93      3.39 o 
   4   9  10        0.27       -4.53      3.02 o 
   5   9  10       93.90       96.65      6.16 o 
   6   9  10       42.41       55.42      5.45 o 
  -6  10  10        0.47        1.34      3.25 o 
  -5  10  10        3.10        3.04      3.15 o 
  -4  10  10       19.51       23.03      3.47 o 
  -3  10  10       10.46       11.34      2.56 o 
  -2  10  10       20.24       15.62      2.59 o 
  -1  10  10        0.44       -0.87      3.21 o 
   0  10  10       16.37       13.91      3.84 o 
   1  10  10       51.17       66.15      6.58 o 
   2  10  10       52.37       52.58      4.96 o 
   3  10  10       12.37       14.09      3.57 o 
   4  10  10       52.44       53.89      4.86 o 
   5  10  10       75.55       82.30      5.94 o 
  -6  11  10       13.31       21.57      3.95 o 
  -5  11  10        0.88        2.83      3.13 o 
  -4  11  10        2.12        2.23      2.86 o 
  -3  11  10       15.06       10.26      3.17 o 
  -2  11  10       16.60       27.48      4.71 o 
  -1  11  10        0.60       -1.72      3.44 o 
   0  11  10       26.65       21.58      6.87 o 
   1  11  10       18.24       14.95      3.46 o 
   2  11  10       57.57       71.47      5.66 o 
   3  11  10       34.46       47.03      7.53 o 
   4  11  10        2.37        0.31      5.52 o 
   5  11  10        2.26       -1.35      3.87 o 
  -5  12  10       29.14       33.61      5.24 o 
  -4  12  10       23.18       21.13      4.56 o 
  -3  12  10       14.85       10.38      3.27 o 
  -2  12  10       16.06       12.93      5.94 o 
  -1  12  10       34.07       25.49      4.85 o 
   0  12  10       24.20       21.14      6.67 o 
   1  12  10       35.64       30.52      4.10 o 
   2  12  10       12.73        8.46      3.97 o 
   3  12  10       17.70       16.59      5.87 o 
   4  12  10       45.70       41.67     14.70 o 
  -4  13  10        0.04       -0.75      4.11 o 
  -3  13  10       28.23       36.96      5.13 o 
  -2  13  10       15.94       18.96      5.68 o 
  -1  13  10       12.40       14.34      4.81 o 
   0  13  10        0.12        0.00      4.02 o 
   1  13  10        9.60        7.74      8.27 o 
   2  13  10       28.72       24.71      6.18 o 
   3  13  10        5.74        8.90      4.61 o 
  -3  14  10       62.32       69.54      5.35 o 
  -2  14  10       28.94       21.32      5.36 o 
  -1  14  10       49.46       43.42      6.05 o 
   0  14  10       13.45       15.02      5.01 o 
   1  14  10       32.22       33.38      5.59 o 
   2  14  10        7.15        2.13      5.59 o 
  -8   1  11        0.97       -3.46      2.99 o 
  -7   1  11       39.06       50.74      3.93 o 
  -6   1  11       20.25       33.18      3.18 o 
  -5   1  11       25.54       23.46      2.73 o 
  -4   1  11       11.33        6.81      2.46 o 
  -3   1  11       14.63        3.64      1.93 o 
  -2   1  11        0.57        0.66      2.29 o 
  -1   1  11       28.19       35.64      3.30 o 
   0   1  11       49.54       55.93      4.92 o 
   1   1  11      536.67      541.32     11.82 o 
   2   1  11      816.42      800.95     16.56 o 
   3   1  11      241.13      238.99      6.72 o 
   4   1  11        1.48        4.09      2.41 o 
   5   1  11       55.79       61.88      4.02 o 
   6   1  11       21.20       22.58      3.39 o 
   7   1  11       13.83       11.22      3.53 o 
  -8   2  11        1.10       -1.71      2.96 o 
  -7   2  11        7.70        2.81      2.88 o 
  -6   2  11        9.43       10.14      2.93 o 
  -5   2  11        0.28        0.00      2.17 o 
  -4   2  11       68.45       75.72      3.58 o 
  -3   2  11        0.02       -0.36      1.79 o 
  -2   2  11        3.45        2.56      1.72 o 
  -1   2  11       10.02       17.71      2.56 o 
   0   2  11       46.14       55.62      3.12 o 
   1   2  11       93.98       86.08      3.95 o 
   2   2  11        0.70       -0.02      3.65 o 
   3   2  11        2.59        0.11      2.27 o 
   4   2  11       40.34       45.74      3.47 o 
   5   2  11        2.25        3.36      2.65 o 
   6   2  11        0.64       -2.62      2.85 o 
   7   2  11        2.58       -0.85      3.13 o 
  -8   3  11        0.93        1.20      3.03 o 
  -7   3  11       36.72       55.17      4.08 o 
  -6   3  11       80.48      103.36      4.61 o 
  -5   3  11       87.73       86.85      4.04 o 
  -4   3  11        3.60       -1.99      1.91 o 
  -3   3  11      226.18      174.59      5.10 o 
  -2   3  11        0.27        0.78      1.72 o 
  -1   3  11       75.16       76.50      3.38 o 
   0   3  11        6.88       10.80      2.26 o 
   1   3  11      226.80      230.91      9.37 o 
   2   3  11      421.39      430.56     10.06 o 
   3   3  11      372.70      371.86      9.15 o 
   4   3  11       16.06       11.52      3.30 o 
   5   3  11        1.17        0.18      2.78 o 
   6   3  11        0.81        1.74      3.00 o 
   7   3  11       59.88       57.20      5.19 o 
  -7   4  11       14.89       12.32      3.21 o 
  -6   4  11        4.33        0.67      2.56 o 
  -5   4  11        2.49        2.66      2.27 o 
  -4   4  11       15.91       17.72      2.42 o 
  -3   4  11       31.55       28.47      2.65 o 
  -2   4  11        1.86       -0.24      1.52 o 
  -1   4  11       67.58       55.34      2.99 o 
   0   4  11        0.13       -0.01      1.92 o 
   1   4  11       32.23       35.32      2.92 o 
   2   4  11       44.05       52.17      4.20 o 
   3   4  11       75.35       67.02      3.79 o 
   4   4  11      107.97      102.25      4.64 o 
   5   4  11        0.09       -2.19      2.64 o 
   6   4  11       14.82        3.82      3.17 o 
   7   4  11        5.51        2.05      3.44 o 
  -7   5  11       30.96       38.24      4.55 o 
  -6   5  11       23.94       31.24      3.69 o 
  -5   5  11        1.01        0.73      2.22 o 
  -4   5  11        0.85       -1.71      1.98 o 
  -3   5  11       27.62       23.58      2.41 o 
  -2   5  11      120.95      107.42      3.64 o 
  -1   5  11        0.97        5.70      1.95 o 
   0   5  11       67.14       59.33      3.70 o 
   1   5  11      442.92      422.66      9.82 o 
   2   5  11       38.51       45.19      3.99 o 
   3   5  11      268.98      299.73     11.37 o 
   4   5  11        2.49        2.37      2.46 o 
   5   5  11       80.96       91.84      4.78 o 
   6   5  11       48.49       49.16      4.20 o 
  -7   6  11        0.28        0.10      3.40 o 
  -6   6  11        0.30       -1.77      3.10 o 
  -5   6  11       16.60       24.55      3.40 o 
  -4   6  11        2.81       -2.56      2.00 o 
  -3   6  11        7.30        3.38      2.00 o 
  -2   6  11        0.22       -0.22      2.48 o 
  -1   6  11       96.12      108.28      3.73 o 
   0   6  11      281.39      295.21      7.55 o 
   1   6  11       45.57       49.51      3.29 o 
   2   6  11        7.57        3.26      2.86 o 
   3   6  11        0.24        2.00      3.05 o 
   4   6  11       49.34       55.24      3.82 o 
   5   6  11        1.06       -0.20      2.87 o 
   6   6  11        0.45       -4.35      3.81 o 
  -7   7  11       15.71       19.32      4.71 o 
  -6   7  11       13.08       14.02      3.64 o 
  -5   7  11       34.09       33.67      3.76 o 
  -4   7  11       30.34       19.49      3.19 o 
  -3   7  11      113.56      100.82      4.91 o 
  -2   7  11       82.49       70.54      3.50 o 
  -1   7  11      162.41      141.79      4.28 o 
   0   7  11       42.10       42.70      3.06 o 
   1   7  11      199.12      198.69      6.06 o 
   2   7  11      238.86      247.75      7.11 o 
   3   7  11      181.02      192.02      6.16 o 
   4   7  11       16.75       17.79      3.84 o 
   5   7  11       21.58       25.38      4.31 o 
   6   7  11       10.02        6.49      4.23 o 
  -6   8  11        0.03       -2.44      4.31 o 
  -5   8  11        9.98       12.64      4.23 o 
  -4   8  11        0.03       -0.36      2.63 o 
  -3   8  11        0.44       -1.46      2.43 o 
  -2   8  11        8.56        6.27      2.76 o 
  -1   8  11        1.46       -0.33      2.07 o 
   0   8  11       18.41       21.61      2.72 o 
   1   8  11       10.45       10.41      2.58 o 
   2   8  11       16.54       14.11      3.61 o 
   3   8  11       19.72       22.49      5.56 o 
   4   8  11       53.35       58.24      5.02 o 
   5   8  11        2.08        2.18      3.76 o 
  -6   9  11        3.34        3.14      3.46 o 
  -5   9  11       10.51       13.67      3.49 o 
  -4   9  11        4.08        1.19      2.80 o 
  -3   9  11        0.45        0.71      2.56 o 
  -2   9  11       25.85       16.51      3.20 o 
  -1   9  11       16.44       17.02      3.07 o 
   0   9  11       28.10       28.66      4.27 o 
   1   9  11       44.54       55.14      3.83 o 
   2   9  11      105.20      100.40      5.76 o 
   3   9  11       12.80       11.89      3.66 o 
   4   9  11       16.64       19.90      4.19 o 
   5   9  11       33.96       31.50      4.91 o 
  -5  10  11        2.06        1.71      3.16 o 
  -4  10  11       11.78       27.09      3.61 o 
  -3  10  11        0.49       -0.31      2.43 o 
  -2  10  11        0.04       -4.06      2.71 o 
  -1  10  11        4.22        5.21      5.08 o 
   0  10  11       70.90       89.72      6.45 o 
   1  10  11       58.71       58.03      5.24 o 
   2  10  11        3.96       -1.06      4.45 o 
   3  10  11       23.92       24.08      4.13 o 
   4  10  11       30.34       39.96      4.82 o 
  -5  11  11       14.63        9.26      5.70 o 
  -4  11  11        4.70        0.28      3.05 o 
  -3  11  11        1.46       -1.37      3.97 o 
  -2  11  11       10.93       11.15      4.33 o 
  -1  11  11       17.71        9.42      4.16 o 
   0  11  11       22.74       15.45      4.26 o 
   1  11  11       51.04       44.49      6.26 o 
   2  11  11       14.08       20.72      5.64 o 
   3  11  11       12.70        7.50      5.66 o 
   4  11  11       58.71       52.59      7.81 o 
  -4  12  11        7.80        8.01      4.16 o 
  -3  12  11        7.26       -0.12      4.36 o 
  -2  12  11        1.91        5.74      4.24 o 
  -1  12  11        8.73        7.18      4.85 o 
   0  12  11       20.81       28.34      5.04 o 
   1  12  11       36.88       38.26      9.23 o 
   2  12  11       16.34       20.26      4.55 o 
   3  12  11        4.39        8.38      6.05 o 
  -3  13  11       40.79       50.44      6.42 o 
  -2  13  11       25.78       32.80      5.67 o 
  -1  13  11       33.91       32.80      5.44 o 
   0  13  11       14.25       12.33      4.79 o 
   1  13  11       11.36       17.44      8.58 o 
   2  13  11        0.57       -2.93      4.09 o 
  -7   0  12       36.85       41.39     14.11 o 
  -6   0  12        7.26        3.35      3.80 o 
  -5   0  12        4.03        5.30      3.47 o 
  -4   0  12      130.67      139.79     10.84 o 
  -3   0  12       57.44       38.49      3.91 o 
  -2   0  12        3.98        5.00      3.89 o 
  -1   0  12        2.18        6.14      3.95 o 
   0   0  12        6.88        8.03      3.33 o 
   1   0  12      167.91      160.22      7.75 o 
   2   0  12      583.79      569.32     22.76 o 
   3   0  12      223.60      217.25      9.31 o 
   4   0  12      172.12      179.96      8.71 o 
   5   0  12      270.86      272.54     11.19 o 
   6   0  12       27.99       32.56      9.93 o 
  -7   1  12       28.48       21.66      3.89 o 
  -6   1  12       38.65       43.24      3.61 o 
  -5   1  12        5.78        3.89      2.42 o 
  -4   1  12       28.70       29.76      2.82 o 
  -3   1  12        6.40        8.68      2.19 o 
  -2   1  12       30.57       29.24      2.84 o 
  -1   1  12        2.56       -0.90      2.26 o 
   0   1  12        0.12       -3.09      2.06 o 
   1   1  12       19.36       10.01      2.56 o 
   2   1  12        4.82        6.74      2.54 o 
   3   1  12        0.98        0.79      2.42 o 
   4   1  12       23.72       17.83      3.06 o 
   5   1  12        0.95       -1.04      2.82 o 
   6   1  12       14.51       14.83      4.30 o 
  -7   2  12        0.20        0.00      3.00 o 
  -6   2  12       19.25       22.47      3.21 o 
  -5   2  12       41.60       68.45      3.83 o 
  -4   2  12       19.11       18.03      2.58 o 
  -3   2  12      174.52      167.19      5.10 o 
  -2   2  12       38.29       25.20      3.03 o 
  -1   2  12        2.85       -2.02      2.25 o 
   0   2  12       47.26       54.84      3.38 o 
   1   2  12       53.08       51.17      3.42 o 
   2   2  12      149.53      165.42      5.74 o 
   3   2  12      187.61      201.60      6.44 o 
   4   2  12       32.02       35.97      3.52 o 
   5   2  12      111.91      123.41      5.42 o 
   6   2  12        0.54       -1.49      3.06 o 
  -7   3  12        0.01        1.63      3.18 o 
  -6   3  12       10.21       12.14      3.01 o 
  -5   3  12        1.04       -3.38      2.25 o 
  -4   3  12       10.18       12.24      2.50 o 
  -3   3  12        5.11        2.17      2.06 o 
  -2   3  12       46.27       42.42      3.21 o 
  -1   3  12       48.61       49.63      3.60 o 
   0   3  12       16.03       15.41      3.82 o 
   1   3  12       37.13       48.62      3.39 o 
   2   3  12        8.01        4.56      2.90 o 
   3   3  12        1.03        0.35      2.54 o 
   4   3  12        0.44       -1.13      2.66 o 
   5   3  12        3.92       -1.37      2.84 o 
   6   3  12        0.84       -5.44      4.51 o 
  -7   4  12       38.24       30.20      3.75 o 
  -6   4  12       27.67       42.60      3.62 o 
  -5   4  12        1.29        4.18      2.51 o 
  -4   4  12       51.96       61.25      3.67 o 
  -3   4  12       63.41       57.60      3.31 o 
  -2   4  12        6.42       10.01      2.47 o 
  -1   4  12        5.51        0.03      2.37 o 
   0   4  12        0.70       -3.22      2.15 o 
   1   4  12       18.43       24.96      2.93 o 
   2   4  12       75.41       74.51      4.04 o 
   3   4  12      330.17      291.03      7.96 o 
   4   4  12        7.77        1.60      2.72 o 
   5   4  12      111.18      110.39      5.44 o 
   6   4  12       11.66        4.85      3.41 o 
  -7   5  12       11.86       12.06      3.94 o 
  -6   5  12        5.43        1.91      3.34 o 
  -5   5  12        9.39        6.58      2.60 o 
  -4   5  12       15.70        6.57      2.42 o 
  -3   5  12        1.37       -1.19      1.94 o 
  -2   5  12        0.02       -1.59      2.18 o 
  -1   5  12        1.89       -0.39      2.38 o 
   0   5  12       12.68       19.96      3.00 o 
   1   5  12       24.62       19.22      2.82 o 
   2   5  12       30.10       40.09      4.24 o 
   3   5  12        0.31       -0.86      2.60 o 
   4   5  12       31.60       27.61      3.64 o 
   5   5  12       10.94        7.72      3.21 o 
   6   5  12        5.39        5.46      3.41 o 
  -6   6  12        6.85        2.40      3.31 o 
  -5   6  12        0.14        1.48      2.92 o 
  -4   6  12       27.48       25.53      2.82 o 
  -3   6  12      103.23       92.83      4.64 o 
  -2   6  12        1.43        1.43      2.09 o 
  -1   6  12        0.26       -2.40      2.44 o 
   0   6  12        1.17       -1.09      2.85 o 
   1   6  12      153.55      169.04      5.72 o 
   2   6  12       57.95       59.26      3.87 o 
   3   6  12      192.28      210.01      9.61 o 
   4   6  12       55.89       70.20      4.33 o 
   5   6  12      106.45      128.58      5.77 o 
  -6   7  12        1.16        2.48      3.43 o 
  -5   7  12       12.19        6.96      3.25 o 
  -4   7  12       37.13       21.28      3.43 o 
  -3   7  12       11.73       19.84      3.90 o 
  -2   7  12       66.64       75.63      3.42 o 
  -1   7  12       15.43        5.29      4.19 o 
   0   7  12      113.16      154.63      6.03 o 
   1   7  12        3.88        2.13      2.57 o 
   2   7  12       22.62       29.15      4.06 o 
   3   7  12        1.17        1.09      2.72 o 
   4   7  12        7.24        6.47      3.85 o 
   5   7  12        5.15        2.27      4.05 o 
  -6   8  12        3.64        5.59      3.68 o 
  -5   8  12       21.85       24.55      3.81 o 
  -4   8  12       20.94       23.91      5.08 o 
  -3   8  12        4.29        3.78      3.38 o 
  -2   8  12       45.57       48.51      4.75 o 
  -1   8  12       64.54       60.30      5.10 o 
   0   8  12       43.10       41.28      3.73 o 
   1   8  12       22.05       18.69      3.04 o 
   2   8  12      106.35      105.44      4.87 o 
   3   8  12       36.43       33.85      4.59 o 
   4   8  12        9.31       12.26      4.05 o 
   5   8  12       26.32       20.19      4.69 o 
  -5   9  12        0.18       -1.00      3.20 o 
  -4   9  12        0.40        1.96      2.90 o 
  -3   9  12       12.39       19.74      4.25 o 
  -2   9  12        9.69       13.45      3.29 o 
  -1   9  12       34.84       38.37      6.32 o 
   0   9  12        6.54        9.96      3.18 o 
   1   9  12        8.65        2.45      3.81 o 
   2   9  12       21.88       18.93      4.07 o 
   3   9  12        0.80       -2.54      3.49 o 
   4   9  12       10.35       12.14      4.74 o 
  -5  10  12       15.17       13.92      3.80 o 
  -4  10  12        0.55       -3.55      2.93 o 
  -3  10  12        4.33       -0.97      3.73 o 
  -2  10  12       11.45       15.12      3.40 o 
  -1  10  12        0.16       -1.99      3.64 o 
   0  10  12        1.27        2.53      5.03 o 
   1  10  12       43.63       44.74      9.23 o 
   2  10  12       25.89       26.96      6.13 o 
   3  10  12       14.53       12.88      6.06 o 
   4  10  12       55.55       60.87      5.75 o 
  -4  11  12        0.53        1.52      4.27 o 
  -3  11  12        4.96       -1.17      5.68 o 
  -2  11  12        5.12        2.49      4.30 o 
  -1  11  12        8.26        9.49      4.30 o 
   0  11  12       26.15       25.84      5.58 o 
   1  11  12       37.35       44.95      8.72 o 
   2  11  12        0.08        1.78      6.28 o 
   3  11  12        1.40        2.23      5.89 o 
  -3  12  12        5.28        2.25      6.08 o 
  -2  12  12        0.55       -0.74      4.27 o 
  -1  12  12        7.22        7.24      4.52 o 
   0  12  12       17.63       25.47      8.74 o 
   1  12  12       13.76        3.41      7.56 o 
   2  12  12        0.57        0.62      7.22 o 
  -7   1  13        2.36       -2.80      3.04 o 
  -6   1  13        3.76        4.68      3.50 o 
  -5   1  13        0.94        2.54      2.77 o 
  -4   1  13       28.38       45.69      3.33 o 
  -3   1  13       66.34       83.70      7.73 o 
  -2   1  13       73.24       66.67      4.80 o 
  -1   1  13       20.67       10.80      3.25 o 
   0   1  13        9.86       14.11      2.74 o 
   1   1  13       16.17       17.08      2.90 o 
   2   1  13       37.00       38.73      4.50 o 
   3   1  13        2.50        1.11      2.70 o 
   4   1  13      107.39      128.16      5.55 o 
   5   1  13      242.17      258.27     10.94 o 
  -7   2  13       14.67       15.59      3.44 o 
  -6   2  13        1.69        1.86      2.81 o 
  -5   2  13        0.03       -0.24      2.49 o 
  -4   2  13       12.79        3.08      2.43 o 
  -3   2  13        0.34       -3.14      2.40 o 
  -2   2  13       24.70       26.48      4.83 o 
  -1   2  13        1.44        2.25      2.93 o 
   0   2  13        5.33       -0.75      2.66 o 
   1   2  13        9.77        8.31      2.79 o 
   2   2  13        1.18       -1.58      2.61 o 
   3   2  13       16.69       18.86      3.21 o 
   4   2  13       24.27       22.22      3.49 o 
   5   2  13        2.53        3.05      4.14 o 
  -6   3  13        8.20        5.63      2.94 o 
  -5   3  13        0.64        1.32      2.62 o 
  -4   3  13       35.76       50.04      3.83 o 
  -3   3  13       63.67       66.76      4.11 o 
  -2   3  13      106.03      118.55      7.06 o 
  -1   3  13       48.60       41.35      6.44 o 
   0   3  13        1.48        0.79      2.70 o 
   1   3  13        0.35       -3.75      2.50 o 
   2   3  13        9.46        5.55      2.85 o 
   3   3  13       54.39       46.94      3.87 o 
   4   3  13       15.41       16.87      3.37 o 
   5   3  13      114.93      120.06      5.77 o 
  -6   4  13       12.61       16.15      3.29 o 
  -5   4  13        2.55        1.25      2.63 o 
  -4   4  13       11.22        6.15      2.62 o 
  -3   4  13       25.25       13.44      2.84 o 
  -2   4  13        0.03       -4.59      6.44 o 
  -1   4  13       33.81       40.83      3.68 o 
   0   4  13       27.53       28.87      3.43 o 
   1   4  13        0.64       -2.80      2.53 o 
   2   4  13        0.56        3.23      2.77 o 
   3   4  13        4.55        7.96      3.02 o 
   4   4  13        0.23       -5.38      4.70 o 
   5   4  13        1.82       -1.70      3.19 o 
  -6   5  13        4.08        1.18      3.33 o 
  -5   5  13       29.21       18.81      3.78 o 
  -4   5  13       36.56       36.96      5.18 o 
  -3   5  13       41.15       46.35      4.13 o 
  -2   5  13        0.33       -4.24      2.83 o 
  -1   5  13        5.77        4.52      2.77 o 
   0   5  13        1.36       -0.39      2.81 o 
   1   5  13        4.72        0.09      2.88 o 
   2   5  13        1.26       -1.19      4.58 o 
   3   5  13       32.45       30.25      4.25 o 
   4   5  13       31.21       39.61      3.99 o 
   5   5  13      150.74      157.30      6.49 o 
  -6   6  13        1.58        0.74      4.38 o 
  -5   6  13        3.98        3.87      3.45 o 
  -4   6  13       48.13       48.22      4.19 o 
  -3   6  13        2.91        3.11      2.70 o 
  -2   6  13       15.68       18.54      9.65 o 
  -1   6  13        6.79        6.41      2.93 o 
   0   6  13       31.46       28.17      3.53 o 
   1   6  13        9.67        9.91      2.95 o 
   2   6  13       30.91       42.87      3.75 o 
   3   6  13        4.00        2.95      3.01 o 
   4   6  13       11.22        8.47      3.36 o 
   5   6  13        1.12       -3.89      4.13 o 
  -5   7  13        4.17        2.39      3.27 o 
  -4   7  13       36.79       34.21      4.82 o 
  -3   7  13       26.58       34.01     13.54 o 
  -2   7  13       56.95       55.96      4.79 o 
  -1   7  13       47.04       50.77      6.71 o 
   0   7  13       35.68       31.27      4.49 o 
   1   7  13       21.89       20.74      3.61 o 
   2   7  13       45.76       60.17      4.22 o 
   3   7  13       23.16       20.85      3.56 o 
   4   7  13       21.54       23.52      4.56 o 
  -5   8  13        2.64        8.35      3.54 o 
  -4   8  13       26.10       16.50      4.26 o 
  -3   8  13        0.86       -1.13      3.38 o 
  -2   8  13        6.30       12.32      5.65 o 
  -1   8  13       17.40       20.80      7.63 o 
   0   8  13        1.97       -3.02      2.92 o 
   1   8  13       17.72       22.77      3.71 o 
   2   8  13       26.11       32.95      4.57 o 
   3   8  13        1.50       -1.43      3.81 o 
   4   8  13        8.56       11.66      4.35 o 
  -4   9  13        0.52        5.79      4.12 o 
  -3   9  13        4.22       -0.40      3.69 o 
  -2   9  13       28.16       24.41      3.81 o 
  -1   9  13        2.47        2.40      3.32 o 
   0   9  13        0.16        0.23      3.81 o 
   1   9  13        6.90       17.82      7.94 o 
   2   9  13       18.34       17.98      4.30 o 
   3   9  13       15.08       10.36      4.18 o 
  -3  10  13        3.71       -3.43      3.78 o 
  -2  10  13        4.05        1.08      3.28 o 
  -1  10  13       34.14       38.67      5.97 o 
   0  10  13        0.58       -9.40      6.27 o 
   1  10  13        0.00       -1.42      7.13 o 
   2  10  13        3.41       -4.66      7.63 o 
  -2  11  13        1.08       -0.26      4.42 o 
  -1  11  13        0.08       -0.41      4.60 o 
   0  11  13        7.14       12.99      5.41 o 
   1  11  13       21.81       32.20      9.39 o 
  -6   0  14        5.17        5.31      4.27 o 
  -5   0  14        7.18       11.21      4.25 o 
  -4   0  14        4.12        0.13      3.55 o 
  -3   0  14       22.02       44.28      6.79 o 
  -2   0  14       34.21       39.95      6.45 o 
  -1   0  14       17.73       18.77      5.62 o 
   0   0  14       26.38       29.52      6.11 o 
   1   0  14       78.53       76.57      7.36 o 
   2   0  14       22.08       19.53      4.77 o 
   3   0  14       34.66       29.38      5.22 o 
   4   0  14       44.39       41.43      5.93 o 
   5   0  14      122.60      153.20      9.19 o 
  -6   1  14       13.92       11.60      3.18 o 
  -5   1  14        0.02        0.54      3.05 o 
  -4   1  14        0.51       -1.47      3.72 o 
  -3   1  14        4.41        5.64      3.67 o 
  -2   1  14       14.58       22.26      4.06 o 
  -1   1  14        0.28       -4.60      3.32 o 
   0   1  14        8.97        9.00      3.15 o 
   1   1  14        2.46       -0.30      2.79 o 
   2   1  14        0.00        0.41      2.90 o 
   3   1  14        6.66        4.12      3.14 o 
   4   1  14        7.25        1.25      3.20 o 
   5   1  14        5.81        5.57      3.57 o 
  -6   2  14        0.27        2.63      2.99 o 
  -5   2  14        3.12        2.36      3.09 o 
  -4   2  14        0.60       -3.86      3.60 o 
  -3   2  14        3.63        0.68      5.13 o 
  -2   2  14      102.51      126.93      6.58 o 
  -1   2  14       49.18       61.37      4.98 o 
   0   2  14       16.16       11.10      3.20 o 
   1   2  14       22.25       15.95      3.14 o 
   2   2  14        1.83       -2.08      2.84 o 
   3   2  14       21.54       26.32      3.71 o 
   4   2  14        4.30        3.53      3.34 o 
  -6   3  14        5.69        4.97      3.07 o 
  -5   3  14        6.06        1.36      2.79 o 
  -4   3  14        1.59       -2.90      2.95 o 
  -3   3  14       19.24       13.44      3.81 o 
  -2   3  14        0.00       -1.34      3.20 o 
  -1   3  14       10.12        6.89      3.49 o 
   0   3  14        5.98       15.78      3.29 o 
   1   3  14        1.93        1.62      2.79 o 
   2   3  14       32.46       37.85      3.83 o 
   3   3  14        1.21       -2.86      3.12 o 
   4   3  14        6.66        5.89      3.48 o 
  -5   4  14       25.73       30.04      3.50 o 
  -4   4  14       40.45       40.08      4.09 o 
  -3   4  14        5.53       15.41      3.92 o 
  -2   4  14       14.74       24.51      4.12 o 
  -1   4  14        5.19        3.11      6.47 o 
   0   4  14       50.22       62.75      5.38 o 
   1   4  14        0.17       -4.39      2.93 o 
   2   4  14        1.04       -4.39      2.92 o 
   3   4  14        0.13       -1.79      3.05 o 
   4   4  14        3.43        2.82      3.37 o 
  -5   5  14        0.21        0.34      2.88 o 
  -4   5  14       34.88       48.02      4.32 o 
  -3   5  14        2.12        3.94      3.60 o 
  -2   5  14        3.25        1.79      4.09 o 
  -1   5  14        5.82       -0.41      3.44 o 
   0   5  14        0.30       -4.47      2.98 o 
   1   5  14       17.14       18.58      4.94 o 
   2   5  14        2.28       -0.37      2.99 o 
   3   5  14        2.96       -0.56      3.13 o 
   4   5  14        3.15        2.07      3.56 o 
  -5   6  14        2.42        1.54      4.31 o 
  -4   6  14       12.40        4.42      3.24 o 
  -3   6  14        4.35        5.09      5.22 o 
  -2   6  14       12.66       19.05      3.90 o 
  -1   6  14        4.05        5.97      3.74 o 
   0   6  14       31.18       32.44      4.01 o 
   1   6  14       15.41        9.14      3.48 o 
   2   6  14       15.33       12.82      3.36 o 
   3   6  14        1.41        1.40      3.53 o 
  -4   7  14       15.77       12.29      9.45 o 
  -3   7  14        0.52       -6.95      5.34 o 
  -2   7  14        1.09       -0.13      3.47 o 
  -1   7  14        0.01        1.25      3.05 o 
   0   7  14        6.33       -0.30      3.24 o 
   1   7  14       42.66       44.90      4.45 o 
   2   7  14        0.62       -3.69      3.05 o 
   3   7  14        0.39       -2.56      3.32 o 
  -4   8  14        4.60        1.30      7.01 o 
  -3   8  14        4.45       12.75      6.30 o 
  -2   8  14       41.97       40.88      7.13 o 
  -1   8  14       26.56       21.46      5.45 o 
   0   8  14       17.10       18.65      3.77 o 
   1   8  14        3.99        6.10      4.91 o 
   2   8  14       11.72        5.58      4.67 o 
  -3   9  14        0.01        1.75      3.96 o 
  -2   9  14        0.03       -1.64      5.62 o 
  -1   9  14        0.74        1.89      4.38 o 
   0   9  14        5.05        7.62      4.63 o 
   1   9  14       25.44       39.68     10.00 o 
   2   9  14        0.01        1.67     10.22 o 
  -1  10  14        0.06       -0.56      7.01 o 
   0  10  14        0.07       -5.62      7.10 o 
  -5   1  15        1.42       -1.64      3.29 o 
  -4   1  15        0.26       -2.26      5.67 o 
  -3   1  15        1.00       -2.44      5.28 o 
  -2   1  15        4.50        6.08      4.12 o 
  -1   1  15        0.18       -5.58      3.72 o 
   0   1  15       30.36       46.11      4.96 o 
   1   1  15      112.79      126.06      6.30 o 
   2   1  15       22.79       14.29      3.58 o 
   3   1  15       18.57       14.69      3.64 o 
  -5   2  15        3.59        7.32      3.53 o 
  -4   2  15        1.41       -4.31      3.85 o 
  -3   2  15        2.22       -3.08      3.72 o 
  -2   2  15        6.07        4.94      3.86 o 
  -1   2  15        0.00       -3.90      4.35 o 
   0   2  15       12.14        4.39      4.23 o 
   1   2  15        0.63       -2.85      3.28 o 
   2   2  15       19.32       15.65      3.63 o 
   3   2  15        2.10       -4.86      3.24 o 
  -5   3  15        0.55        5.50      3.59 o 
  -4   3  15        4.38       -1.46      3.92 o 
  -3   3  15        2.24       -5.71      3.81 o 
  -2   3  15       21.82       24.60      4.39 o 
  -1   3  15       16.62       22.42      4.97 o 
   0   3  15       62.36       75.57      5.90 o 
   1   3  15       19.62       19.40      3.89 o 
   2   3  15       18.93       11.66      3.66 o 
   3   3  15        0.89       -0.34      3.38 o 
  -4   4  15        3.37        2.14      4.04 o 
  -3   4  15        7.69       13.06      6.02 o 
  -2   4  15        6.10        3.25      7.02 o 
  -1   4  15        4.26        2.36      3.89 o 
   0   4  15        0.40        1.42      3.80 o 
   1   4  15        1.84        0.37      3.49 o 
   2   4  15        3.54        3.71      4.36 o 
   3   4  15        8.13        5.89      3.65 o 
  -4   5  15       14.27        0.39      4.15 o 
  -3   5  15        0.32        1.91      5.80 o 
  -2   5  15        1.09        4.27      3.77 o 
  -1   5  15        7.14        3.95      3.97 o 
   0   5  15       31.96       40.46      4.39 o 
   1   5  15        7.98        7.30      3.63 o 
   2   5  15       21.80       23.46      3.93 o 
   3   5  15        5.48       -1.02      3.51 o 
  -3   6  15        7.53        1.17      4.04 o 
  -2   6  15        0.67        1.25      3.69 o 
  -1   6  15       15.07       19.30      4.43 o 
   0   6  15        8.68        7.39      3.64 o 
   1   6  15        7.80        8.08      3.76 o 
   2   6  15        0.98       -1.26      3.74 o 
  -3   7  15        1.65       -4.01      6.02 o 
  -2   7  15       21.72       25.44      6.61 o 
  -1   7  15       16.63       17.14      4.48 o 
   0   7  15       33.13       37.25      4.42 o 
   1   7  15       11.69        9.10      3.98 o 
  -1   8  15       12.24       11.55      6.27 o 
   0   8  15        0.87       -4.33      4.41 o 
  -3   0  16        2.06       -1.45      5.40 o 
  -2   0  16        2.76        1.20      6.14 o 
  -1   0  16       15.08       14.17      6.45 o 
   0   0  16        8.67        9.57      6.24 o 
   1   0  16       74.34       90.71      9.39 o 
   2   0  16        8.72       15.47      5.40 o 
  -3   1  16        4.76        4.73      4.05 o 
  -2   1  16        2.19       -0.89      4.17 o 
  -1   1  16        0.49       -5.91      3.94 o 
   0   1  16        8.40        1.35      4.17 o 
   1   1  16        0.06       -3.82      4.07 o 
   2   1  16        1.06       -1.64      3.48 o 
  -3   2  16        0.25        5.14      4.04 o 
  -2   2  16        3.53        0.08      4.51 o 
  -1   2  16        0.05       -5.67      3.95 o 
   0   2  16        7.09        2.81      4.28 o 
   1   2  16       37.71       50.98      5.84 o 
   2   2  16       29.47       38.95      5.58 o 
  -3   3  16        0.10       -0.84      4.02 o 
  -2   3  16        0.35        5.44      5.84 o 
  -1   3  16        1.02       -2.05      4.09 o 
   0   3  16        0.92        0.38      7.50 o 
   1   3  16        1.60        0.68      3.84 o 
  -2   4  16        1.42       -1.53      3.92 o 
  -1   4  16        5.12        3.33      4.40 o 
   0   4  16       15.16       14.54      4.73 o 
   1   4  16        2.27        1.48      3.96 o 
  -2   5  16        0.04       -5.68      3.79 o 
  -1   5  16       12.73       16.88      4.83 o 
   0   5  16        2.39        7.26      4.45 o 
                                                 
